# Supplementary material for: Combining Simple Phenotyping and Photothermal Algorithm for the Prediction of Soybean Phenology: Application to a Range of Common Cultivars Grown in Europe
Source: Front Plant Sci. 2020 Jan 29;10:1755. doi: 10.3389/fpls.2019.01755 (PMC7000526; doi:10.3389/fpls.2019.01755)
Supplement: Supplementary file 1 [file DataSheet_1.xlsx]

## Sheet: Caption
		Schoving et al., 2020. Combining simple phenotyping and photothermal algorithm for the prediction of soybean phenology: application to a range of common cultivars grown in Europe.
		DataSheet_1.xlsx : Data from the 3 experiments: EXP1 (Germination Rate Experiment to Determine Cardinal Temperatures), EXP2 (Response of Phenology to Temperature and Photoperiod in an Outdoor Pot Platform) and EXP3 (Field Experiments). Tab "EXP1" contains the data from EXP1, with the number of germinated seeds observed over time (Time, in hours) for the 10 cultivars and for the 10 germination tem…

## Sheet: EXP1
		Schoving et al., 2020. Combining simple phenotyping and photothermal algorithm for the prediction of soybean phenology: application to a range of common cultivars grown in Europe.
Temperature (°C)	Time (h)	Number of germinated seeds for each cultivar
		Blancas	Ecudor	ES_Mentor	ES_Pallador	Isidor	Klaxon	RGT_Shouna	Santana	Sigalia	Sultana
3.07	0	0	0	0	0	0	0	0	0	0	0
3.07	19	0	0	0	0	0	0	0	0	0	0
3.07	42	0	0	0	0	0	0	0	0	0	0
3.07	66	0	0	0	0	0	0	0	0	0	0
3.07	139	0	0	0	0	0	0	0	0	0	0
3.07	161	0	0	0	0	0	0	0	0	0	0
3.07	187	0	0	0	0	0	0	0	0	0	0
3.07	210	0	0	0	0	0	0	0	0	0	0
3.07	235	0	0	0	0	0	0	0	0	0	0
3.07	336	0	0	0	0	0	0	0	0	0	0
3.07	354	0	0	0	0	0	0	0	0	0	0
3.07	379	0	0	0	0	0	0	0	0	0	0
3.07	401	0	0	0	0	0	0	0	0	0	0
3.07	476	0	0	0	0	0	0	0	0	0	0
3.07	521	0	0	0	0	0	0	0	0	0	0
3.07	569	0	0	0	0	0	0	0	0	0	0
3.07	644	0	0	0	0	0	0	0	0	0	0
3.07	691	0	0	0	0	0	0	0	0	0	0
3.07	738	0	0	0	0	0	0	0	0	0	0
3.07	810	0	0	0	0	5.41667	0	0	1.92308	0	0
3.07	857	0	6.25	4.16667	5.55556	5.41667	0	0	3.11355	0	1.31579
3.07	905	0	25	4.16667	5.55556	10.8333	0	0	3.11355	0	1.31579
3.07	1058	0	25	4.16667	5.55556	10.8333	0	0	3.11355	0	1.31579
3.07	1145	0	31.25	4.16667	20.8333	21.875	0	0	3.11355	3.125	1.31579
3.07	1193	0	50	4.16667	20.8333	31.6667	0	0	4.30403	3.125	1.31579
3.07	1241	0	62.5	10.4167	20.8333	34.7917	0	0	9.34066	3.125	1.31579
3.07	1313	1.13636	62.5	10.4167	20.8333	44.5833	0	0	9.34066	9.375	1.31579
3.07	1362	1.13636	62.5	13.9881	20.8333	46.6667	0	0	9.34066	9.375	1.31579
3.07	1409	1.13636	62.5	13.9881	20.8333	46.6667	0	0	12.4542	9.375	1.31579
3.07	1505	2.27273	62.5	13.9881	20.8333	47.9167	0	0	24.4559	13.8889	1.31579
3.07	1577	3.40909	68.75	13.9881	20.8333	55.2083	0	0	33.064	24.2325	1.31579
3.07	1652	3.40909	68.75	17.5595	20.8333	57.2917	0	0	34.9871	24.2325	1.31579
3.07	1698	6.10795	68.75	17.5595	20.8333	60.4167	0	0	40.9395	25.6213	1.31579
3.07	1745	7.24432	68.75	17.5595	20.8333	60.4167	0	0	45.9815	25.6213	1.31579
3.07	1817	9.51705	68.75	17.5595	27.0833	63.75	0	2.70468	52.9466	41.9956	3.94737
3.07	1866	10.6534	68.75	17.5595	27.0833	63.75	0	6.79825	56.518	43.3114	8.46126
3.07	1913	19.4602	68.75	17.5595	27.0833	77.7083	0	9.50292	67.6147	52.8143	8.46126
3.07	1986	20.5966	68.75	17.5595	29.8611	77.7083	0	12.6279	69.9957	54.1301	14.9358
3.07	2033	38.2102	68.75	17.5595	29.8611	79.7917	0	19.5724	69.9957	54.1301	32.9456
3.07	2081	47.7273	68.75	21.7262	47.2222	81.0417	14.2361	45.2485	79.902	54.1301	37.7076
3.07	2153	53.4091	68.75	36.0119	50	83.125	26.0417	67.9733	81.0924	66.6301	62.889
3.07	2201	62.9261	81.25	42.2619	55.5556	83.125	60.4167	71.9207	81.0924	66.6301	83.7249
3.07	2249	78.5511	81.25	46.4286	55.5556	97.5	63.1944	83.1323	95.8683	83.973	83.7249
3.07	2321	87.7841	93.75	58.9286	100	97.5	100	95.6597	95.8683	85.2887	90.0533
3.07	2369	88.9205	100	62.5	100	98.75	100	98.6111	97.3389	85.2887	97.4937
3.07	2418	100	100	75	100	100	100	100	100	100	100
6.56	0	0	0	0	0	0	0	0	0	0	0
6.56	40	0	0	0	0	0	0	0	0	0	0
6.56	112	0	0	0	0	0	0	0	0	0	0
6.56	136	10	4.08333	0	1.08696	6	0	0	0	7	0
6.56	162	34.4167	18.5978	4.45076	9.81211	20.25	1.31579	1.08696	0	23	0
6.56	184	61.625	26.0254	7.76515	25.9053	45.7083	4.72488	4.55487	7.8109	53.0417	1.31579
6.56	208	76.7917	38.4909	27.0455	44.2472	67.125	10.5367	17.3014	20.5513	61.125	4.25697
6.56	233	80.875	63.3841	38.3523	49.7567	73.2917	17.1573	23.4009	24.6378	71.25	5.57276
6.56	257	89.875	79.1975	56.5152	65.6902	85.625	40.6152	42.1434	41.0613	87.5833	11.1455
6.56	282	94.9583	87.4475	65.7386	84.9141	91.7917	71.1696	57.2491	64.4604	96.9167	16.8731
6.56	304	96.9583	91.5725	79.5455	92.3618	95.875	90.4696	73.5889	78.114	99	44.4573
6.56	328	97.9583	92.6594	84.0152	92.3618	95.875	94.2376	80.1106	80.1557	99	45.8462
6.56	352	98.9583	92.6594	86.1932	94.4488	95.875	94.2376	82.6169	83.2911	99	53.9603
6.56	376	98.9583	93.7011	88.4659	95.4904	95.875	95.3739	88.3622	91.7259	99	65.3165
6.56	402	100	96.8714	95.2083	97.7226	97.9167	98.913	88.3622	97.9968	99	69.4831
6.56	426	100	98.913	98.75	98.913	98.9583	100	90.6396	100	99	79.1495
6.56	448	100	100	98.75	98.913	98.9583	100	90.6396	100	99	86.0939
6.56	472	100	100	98.75	98.913	100	100	91.8301	100	100	88.8803
6.56	496	100	100	98.75	98.913	100	100	96.5103	100	100	94.3627
6.56	526	100	100	100	98.913	100	100	98.913	100	100	98.5294
6.56	546	100	100	100	100	100	100	100	100	100	100
10.03	0	0	0	0	0	0	0	0	0	0	0
10.03	62.7792	0	1	0	0	0	0	0	0	0	0
10.03	66.9767	0	1	0	0	0	0	0	0	0	0
10.03	72.8471	0	1	0	0	0	0	0	1.04167	0	0
10.03	87.0239	23	29.1232	12.9117	19.2083	16	3	7.31439	24.625	35	0
10.03	96.8426	38	43.5091	16.2714	27.25	20	4	11.4811	39.9167	43	1.04167
10.03	110.757	66	66.1902	38.7022	52.5417	34	43.9545	55.0303	78.625	75	13.1667
10.03	120.492	84	74.5344	57.2834	74.7083	52	62.6364	69.7424	89.8333	87	24.2917
10.03	134.631	97	85.788	72.5132	84.875	72	85.5909	83.2348	95.9583	96	43.6667
10.03	145.069	97	91.9167	79.0884	90.9167	84	94.8636	88.4545	97	98	61
10.03	158.981	98	94.9583	86.7507	93.9167	91	98	93.8636	98	100	75.3333
10.03	163.34	98	94.9583	88.9246	95.9583	91	98	93.8636	98	100	79.5
10.03	168.92	99	95.9583	90.0609	95.9583	92	98	94.8636	98	100	81.5833
10.03	184.616	100	96.9583	93.4206	96.9583	97	98	96.8636	98	100	87.625
10.03	192.544	100	99	96.735	98.9583	98	98	99	99	100	92.7917
10.03	207.453	100	99	97.8714	98.9583	98	98	99	99	100	95.875
10.03	217.027	100	99	100	98.9583	98	100	99	99	100	96.9167
10.03	230.621	100	100	100	98.9583	99	100	100	99	100	98.9583
10.03	241.379	100	100	100	98.9583	100	100	100	100	100	98.9583
10.03	254.579	100	100	100	98.9583	100	100	100	100	100	98.9583
10.03	264.845	100	100	100	98.9583	100	100	100	100	100	100
10.03	278.538	100	100	100	100	100	100	100	100	100	100
10.03	289.093	100	100	100	100	100	100	100	100	100	100
15.07	0	0	0	0	0	0	0	0	0	0	0
15.07	22.3557	0	0	0	0	0	0	0	0	0	0
15.07	32.0641	5	16.6087	2	1.04167	1	0	1	8.04167	3.96474	0
15.07	46.4337	65	57	45.7627	35.2754	43.0353	47	63	66.4583	78.9038	13.3988
15.07	56.5816	95	74.7826	64.3152	65.4601	79.0609	85	94	83.7083	93.9968	46.9107
15.07	70.466	97	87.3913	78.5272	81.058	94.9968	94	98	92.8333	97.0385	73.7202
15.07	81.1363	98	92.8261	83.5272	89.4855	95.9583	96	100	97.9583	97.0385	89.9226
15.07	94.0379	100	94.8261	87.6105	91.5725	95.9583	97	100	99	99	93.1964
15.07	104.805	100	96.8261	88.6975	92.6594	97.9583	99	100	99	99	93.1964
15.07	118.437	100	97.8261	91.8261	93.7011	99	100	100	100	99	98.8095
15.07	128.181	100	98.913	91.8261	93.7011	100	100	100	100	99	98.8095
15.07	144.589	100	98.913	92.913	94.788	100	100	100	100	100	98.8095
15.07	165.789	100	100	100	100	100	100	100	100	100	100
20.06	0	0	0	0	0	0	0	0	0	0	0
20.06	14.994	0	0	0	0	0	0	0	0	0	0
20.06	25.2882	60	69.5	36.0795	49.2609	28.4728	36	29.625	36.5417	49.5217	12.2917
20.06	39.1417	93	91.875	70.2652	86.5652	74.971	81	92.9167	79.4167	90.7391	74.5
20.06	48.5654	99	97.9583	87.1212	93.7391	91.6594	98	96.9583	89.7083	92.8261	90.875
20.06	63.0607	100	97.9583	95.8333	97.913	96.9583	99	98.9583	94.875	97.913	97
20.06	72.07	100	99	97.9167	99	98	100	98.9583	100	99	98
20.06	87.4582	100	99	98.9583	100	100	100	100	100	100	98
20.06	96.8025	100	99	98.9583	100	100	100	100	100	100	99
20.06	159.002	100	100	100	100	100	100	100	100	100	100
25.1	0	0	0	0	0	0	0	0	0	0	0
25.1	16.0264	16	23.9565	21.4763	7.29529	15.2609	15.2989	24.2083	14.6087	17.125	3.13636
25.1	20.824	58	56.2609	41.6798	41.1975	53.1304	46.4909	75.7917	56.1739	64.7917	14.4091
25.1	26.715	86	75.7826	66.4368	71.6612	78.4783	69.7319	92.9167	76.0435	89	57.7727
25.1	41.776	98	88.4783	85.0692	90.4819	91.913	91.663	94.9583	90.4783	98	89.7273
25.1	50.9849	100	97.913	95.6897	97.8261	99	93.7047	99	98.913	98	95.7273
25.1	64.9151	100	99	96.7767	100	100	95.8333	100	98.913	98	100
25.1	74.0744	100	100	96.7767	100	100	97.9167	100	100	98	100
25.1	89.8711	100	100	98.8636	100	100	100	100	100	98	100
25.1	97.5315	100	100	100	100	100	100	100	100	100	100
30.06	0	0	0	0	0	0	0	0	0	0	0
30.06	16.6156	48.0833	30.8177	43.1818	24.4167	27	47	36.7083	35.3623	59.6845	15.9358
30.06	24.3943	86.625	73.6001	74.2424	66.9601	76	81.3043	86.7917	69.7736	92.6429	70.2805
30.06	37.4314	98.9583	91.1973	92.2348	85.6522	99	93.8261	96.9167	87.3641	95.6845	94.3095
30.06	48.251	100	96.735	95.4545	96.8261	99	95.913	99	95.625	98.8095	97.8095
30.06	62.5717	100	97.822	96.5909	97.8261	99	96.913	99	97.7083	100	97.8095
30.06	72.5146	100	98.9583	96.5909	97.8261	100	98	99	97.7083	100	98.8095
30.06	86.3747	100	100	100	100	100	100	100	100	100	98.8095
30.06	99.14	100	100	100	100	100	100	100	100	100	100
35.18	0	0	0	0	0	0	0	0	0	0	0
35.18	16.1144	11.087	15.2894	38.3454	16.2413	1.08696	7.125	4.65839	10.7955	9.34058	0
35.18	26.7821	80.2174	49.0387	83.9372	71.486	73.3202	56.6754	81.43	70.928	61.4638	35.8114
35.18	39.8418	95.913	79.6346	98.8095	91.3636	95.5534	85.6776	91.829	93.3712	89.5272	79.7953
35.18	50.4197	97.913	90.6385	100	97.6136	97.7767	92.4759	96.4286	97.822	95.8297	90.0694
35.18	63.1754	100	95.2381	100	100	100	94.5592	97.619	97.822	97.8714	96.25
35.18	73.9788	100	97.619	100	100	100	94.5592	98.8095	98.9583	98.9583	97.5
35.18	87.0172	100	100	100	100	100	98.9583	100	100	100	100
35.18	97.559	100	100	100	100	100	100	100	100	100	100
37.68	0	0	0	0	0	0	0	0	0	0	0
37.68	15.0491	0	0	3.81868	0	0	0	0	0	0	0
37.68	20.1534	2.82738	6.10795	15.3022	0	4.41176	1.04167	4.02047	4.00362	3	0
37.68	24.7694	14.2857	17.0928	39.652	4.44444	12.6681	8.75	12.6044	10.1481	14.5241	0
37.68	38.6744	55.3571	65.9564	90.696	49.8611	54.2857	58.515	39.1148	58.993	51.7522	18.0964
37.68	43.2824	68.3036	81.7708	95.4762	55.2778	82.2899	70.8083	53.111	71.1669	71.182	36.8873
37.68	48.7868	75.2976	86.4583	98.8095	83.3333	88.2668	96.2437	74.7161	80.4486	86.886	51.0212
37.68	62.6622	85.119	94.7917	100	100	98.5294	100	95.9416	90.9804	97.9583	78.5948
37.68	67.8593	88.6905	97.9167	100	100	100	100	98.2143	90.9804	98.9583	82.9248
37.68	72.7066	92.8571	97.9167	100	100	100	100	100	94.1176	98.9583	85.0082
37.68	86.4147	94.6429	100	100	100	100	100	100	100	100	97.9167
37.68	96.1212	96.4286	100	100	100	100	100	100	100	100	100
37.68	136.1	100	100	100	100	100	100	100	100	100	100
40.3	0	0	0	0	0	0	0	0	0	0	0
40.3	14.5978	0	0	0	0	0	0	0	0	0	0
40.3	19.9281	0	0	0	0	0	0	0	0	0	0
40.3	24.9009	0	0	0	0	0	0	0	0	0	0
40.3	38.3724	10	9.02778	6.69643	2.77778	0	3.57143	0	0	0	0
40.3	43.8328	12.5	18.0556	8.96916	2.77778	0	3.57143	25	0	4.16667	0
40.3	48.6844	20.8333	18.0556	14.3669	2.77778	0	13.3929	25	2.5	4.16667	0
40.3	64.0569	34.1667	18.0556	16.6396	2.77778	0	19.6429	50	2.5	16.6667	10
40.3	68.8834	34.1667	18.0556	20.211	2.77778	0	19.6429	50	2.5	19.1667	10
40.3	73.0531	34.1667	18.0556	20.211	2.77778	0	19.6429	50	2.5	19.1667	10
40.3	90.2097	34.1667	18.0556	20.211	2.77778	0	19.6429	50	2.5	19.1667	10
40.3	94.869	100	100	100	100	100	100	100	100	100	100
43.26	0	0	0	0	0	0	0	0	0	0	0
43.26	5.45167	0	0	0	0	0	0	0	0	0	0
43.26	23.3406	0	0	0	0	0	0	0	0	0	0
43.26	27.5369	0	0	0	0	0	0	0	0	0	0
43.26	33.9949	0	0	0	0	0	0	0	0	0	0
43.26	47.8413	0	0	0	0	0	0	0	0	0	0
43.26	53.2692	0	0	0	0	0	0	0	0	0	0
43.26	70.621	0	0	0	0	0	0	0	0	0	0
43.26	78.6703	0	0	0	0	25	25	0	0	0	0

## Sheet: EXP2_STAGE_Date
		Schoving et al., 2020. Combining simple phenotyping and photothermal algorithm for the prediction of soybean phenology: application to a range of common cultivars grown in Europe.
			Average dates by pot
Date	Block	Cultivar	Planting date	VC date	R1 date	R5 date	R7 date
D2	1	Blancas	2017-04-06	2017-04-11	2017-05-25	2017-07-15	2017-08-17
D2	1	Ecudor	2017-04-06	2017-04-11	2017-05-21	2017-07-09	2017-08-13
D2	1	ES_Mentor	2017-04-06	2017-04-11	2017-05-22	2017-06-15	2017-08-01
D2	1	ES_Pallador	2017-04-06	2017-04-11	2017-05-25	2017-07-10	2017-08-07
D2	1	Isidor	2017-04-06	2017-04-11	2017-05-26	2017-07-03	2017-08-09
D2	1	Klaxon	2017-04-06	2017-04-11	2017-05-25	2017-06-10	2017-07-18
D2	1	RGT_Shouna	2017-04-06	2017-04-11	2017-05-27	2017-06-16	2017-07-25
D2	1	Santana	2017-04-06	2017-04-11	2017-05-26	2017-07-18	2017-08-22
D2	1	Sigalia	2017-04-06	2017-04-11	2017-05-24	2017-06-19	2017-08-10
D2	1	Sultana	2017-04-06	2017-04-11	2017-05-24	2017-06-12	2017-07-21
D2	2	Blancas	2017-04-06	2017-04-11	2017-05-26	2017-07-16	2017-08-17
D2	2	Ecudor	2017-04-06	2017-04-11	2017-05-21	2017-07-14	2017-08-12
D2	2	ES_Mentor	2017-04-06	2017-04-11	2017-05-25	2017-06-15	2017-08-01
D2	2	ES_Pallador	2017-04-06	2017-04-11	2017-05-26	2017-07-13	2017-08-07
D2	2	Isidor	2017-04-06	2017-04-11	2017-05-26	2017-07-03	2017-08-09
D2	2	Klaxon	2017-04-06	2017-04-11	2017-05-26	2017-06-10	2017-07-17
D2	2	RGT_Shouna	2017-04-06	2017-04-11	2017-05-26	2017-06-16	2017-07-25
D2	2	Santana	2017-04-06	2017-04-11	2017-05-27	2017-07-18	2017-08-30
D2	2	Sigalia	2017-04-06	2017-04-11	2017-05-24	2017-06-19	2017-08-14
D2	2	Sultana	2017-04-06	2017-04-11	2017-05-26	2017-06-13	2017-07-21
D2	3	Blancas	2017-04-06	2017-04-11	2017-05-27	2017-07-14	2017-08-16
D2	3	Ecudor	2017-04-06	2017-04-11	2017-05-21	2017-07-09	2017-08-13
D2	3	ES_Mentor	2017-04-06	2017-04-11	2017-05-25	2017-06-15	2017-08-01
D2	3	ES_Pallador	2017-04-06	2017-04-11	2017-05-24	2017-07-10	2017-08-07
D2	3	Isidor	2017-04-06	2017-04-11	2017-05-26	2017-07-03	2017-08-09
D2	3	Klaxon	2017-04-06	2017-04-11	2017-05-25	2017-06-10	2017-07-17
D2	3	RGT_Shouna	2017-04-06	2017-04-11	2017-05-27	2017-06-16	2017-07-25
D2	3	Santana	2017-04-06	2017-04-11	2017-05-27	2017-07-18	2017-08-22
D2	3	Sigalia	2017-04-06	2017-04-11	2017-05-24	2017-06-19	2017-08-10
D2	3	Sultana	2017-04-06	2017-04-11	2017-05-25	2017-06-12	2017-07-21
D3	1	Blancas	2017-05-16	2017-05-19	2017-06-20	2017-08-01	2017-08-30
D3	1	Ecudor	2017-05-16	2017-05-19	2017-06-17	2017-07-29	2017-08-30
D3	1	ES_Mentor	2017-05-16	2017-05-20	2017-06-13	2017-07-11	2017-08-28
D3	1	ES_Pallador	2017-05-16	2017-05-19	2017-06-20	2017-07-29	2017-09-06
D3	1	Isidor	2017-05-16	2017-05-19	2017-06-19	2017-07-19	2017-09-05
D3	1	Klaxon	2017-05-16	2017-05-19	2017-06-13	2017-07-11	2017-08-12
D3	1	RGT_Shouna	2017-05-16	2017-05-19	2017-06-13	2017-07-17	2017-08-24
D3	1	Santana	2017-05-16	2017-05-20	2017-06-18	2017-08-01	2017-09-06
D3	1	Sigalia	2017-05-16	2017-05-19	2017-06-14	2017-07-16	2017-09-03
D3	1	Sultana	2017-05-16	2017-05-21	2017-06-14	2017-07-09	2017-08-23
D3	2	Blancas	2017-05-16	2017-05-19	2017-06-20	2017-08-01	2017-08-30
D3	2	Ecudor	2017-05-16	2017-05-19	2017-06-17	2017-08-01	2017-08-30
D3	2	ES_Mentor	2017-05-16	2017-05-20	2017-06-13	2017-07-14	2017-08-30
D3	2	ES_Pallador	2017-05-16	2017-05-19	2017-06-20	2017-07-28	2017-09-06
D3	2	Isidor	2017-05-16	2017-05-19	2017-06-20	2017-07-25	2017-09-05
D3	2	Klaxon	2017-05-16	2017-05-19	2017-06-13	2017-07-11	2017-08-12
D3	2	RGT_Shouna	2017-05-16	2017-05-19	2017-06-13	2017-07-17	2017-08-24
D3	2	Santana	2017-05-16	2017-05-20	2017-06-18	2017-08-01	2017-08-30
D3	2	Sigalia	2017-05-16	2017-05-19	2017-06-13	2017-07-15	2017-09-03
D3	2	Sultana	2017-05-16	2017-05-21	2017-06-14	2017-07-09	2017-08-23
D3	3	Blancas	2017-05-16	2017-05-19	2017-06-20	2017-08-01	2017-08-30
D3	3	Ecudor	2017-05-16	2017-05-19	2017-06-17	2017-07-29	2017-08-30
D3	3	ES_Mentor	2017-05-16	2017-05-20	2017-06-13	2017-07-13	2017-08-28
D3	3	ES_Pallador	2017-05-16	2017-05-19	2017-06-20	2017-07-27	2017-09-06
D3	3	Isidor	2017-05-16	2017-05-19	2017-06-19	2017-07-19	2017-09-05
D3	3	Klaxon	2017-05-16	2017-05-19	2017-06-13	2017-07-11	2017-08-16
D3	3	RGT_Shouna	2017-05-16	2017-05-19	2017-06-13	2017-07-17	2017-08-23
D3	3	Santana	2017-05-16	2017-05-20	2017-06-19	2017-08-01	2017-09-06
D3	3	Sigalia	2017-05-16	2017-05-19	2017-06-15	2017-07-16	2017-09-03
D3	3	Sultana	2017-05-16	2017-05-21	2017-06-14	2017-07-09	2017-08-23
D4	1	Blancas	2017-06-26	2017-06-27	2017-07-29	2017-08-30	2017-09-27
D4	1	Ecudor	2017-06-26	2017-06-29	2017-07-25	2017-08-30	2017-10-04
D4	1	ES_Mentor	2017-06-26	2017-07-07	2017-07-28	2017-08-23	2017-10-03
D4	1	ES_Pallador	2017-06-26	2017-06-27	2017-07-31	2017-08-23	2017-09-27
D4	1	Isidor	2017-06-26	2017-07-07	2017-08-01	2017-08-30	2017-10-07
D4	1	Klaxon	2017-06-26	2017-06-27	2017-07-18	2017-08-16	2017-09-14
D4	1	RGT_Shouna	2017-06-26	2017-06-27	2017-07-19	2017-08-16	2017-09-27
D4	1	Santana	2017-06-26	2017-07-03	2017-08-01	2017-08-30	2017-10-08
D4	1	Sigalia	2017-06-26	2017-06-27	2017-07-22	2017-08-17	2017-09-27
D4	1	Sultana	2017-06-26	2017-07-03	2017-07-21	2017-08-16	2017-09-21
D4	2	Blancas	2017-06-26	2017-06-27	2017-07-29	2017-09-02	2017-09-27
D4	2	Ecudor	2017-06-26	2017-06-29	2017-07-25	2017-08-30	2017-10-04
D4	2	ES_Mentor	2017-06-26	2017-07-07	2017-07-30	2017-08-25	2017-10-03
D4	2	ES_Pallador	2017-06-26	2017-06-27	2017-07-28	2017-08-23	2017-09-27
D4	2	Isidor	2017-06-26	2017-07-07	2017-08-01	2017-08-30	2017-10-10
D4	2	Klaxon	2017-06-26	2017-06-27	2017-07-19	2017-08-16	2017-09-27
D4	2	RGT_Shouna	2017-06-26	2017-06-27	2017-07-19	2017-08-16	2017-09-25
D4	2	Santana	2017-06-26	2017-07-03	2017-07-28	2017-08-30	2017-10-10
D4	2	Sigalia	2017-06-26	2017-06-27	2017-07-22	2017-08-16	2017-09-25
D4	2	Sultana	2017-06-26	2017-07-03	2017-07-21	2017-08-16	2017-09-21
D4	3	Blancas	2017-06-26	2017-06-27	2017-07-29	2017-09-06	2017-09-27
D4	3	Ecudor	2017-06-26	2017-06-27	2017-07-25	2017-08-30	2017-10-04
D4	3	ES_Mentor	2017-06-26	2017-07-07	2017-07-29	2017-08-23	2017-10-03
D4	3	ES_Pallador	2017-06-26	2017-06-27	2017-07-30	2017-08-23	2017-09-27
D4	3	Isidor	2017-06-26	2017-07-07	2017-08-01	2017-08-28	2017-10-03
D4	3	Klaxon	2017-06-26	2017-06-27	2017-07-19	2017-08-16	2017-09-14
D4	3	RGT_Shouna	2017-06-26	2017-06-27	2017-07-18	2017-08-16	2017-09-25
D4	3	Santana	2017-06-26	2017-07-03	2017-07-28	2017-09-06	2017-10-08
D4	3	Sigalia	2017-06-26	2017-06-27	2017-07-21	2017-08-16	2017-09-27
D4	3	Sultana	2017-06-26	2017-07-03	2017-07-21	2017-08-16	2017-09-21
D5	1	Blancas	2017-06-24	2017-07-28	2017-08-14	2017-09-15	2017-10-18
D5	1	Ecudor	2017-06-24	2017-07-28	2017-08-16	2017-09-14	2017-10-18
D5	1	ES_Mentor	2017-06-24	2017-07-28	2017-08-16	2017-09-12	2017-10-18
D5	1	ES_Pallador	2017-06-24	2017-07-28	2017-08-19	2017-09-14	2017-10-18
D5	1	Isidor	2017-06-24	2017-07-28	2017-08-16	2017-09-10	2017-10-18
D5	1	Klaxon	2017-06-24	2017-07-28	2017-08-16	2017-09-04	2017-10-16
D5	1	RGT_Shouna	2017-06-24	2017-07-28	2017-08-16	2017-09-07	2017-10-18
D5	1	Santana	2017-06-24	2017-07-28	2017-08-23	2017-09-16	2017-11-07
D5	1	Sigalia	2017-06-24	2017-07-28	2017-08-16	2017-09-06	2017-10-18
D5	1	Sultana	2017-06-24	2017-07-28	2017-08-16	2017-09-06	2017-10-15
D5	2	Blancas	2017-06-24	2017-07-28	2017-08-14	2017-09-14	2017-10-18
D5	2	Ecudor	2017-06-24	2017-07-28	2017-08-16	2017-09-14	2017-10-18
D5	2	ES_Mentor	2017-06-24	2017-07-28	2017-08-16	2017-09-09	2017-10-18
D5	2	ES_Pallador	2017-06-24	2017-07-28	2017-08-19	2017-09-14	2017-10-18
D5	2	Isidor	2017-06-24	2017-07-28	2017-08-23	2017-09-10	2017-10-18
D5	2	Klaxon	2017-06-24	2017-07-28	2017-08-16	2017-09-04	2017-10-16
D5	2	RGT_Shouna	2017-06-24	2017-07-28	2017-08-16	2017-09-12	2017-10-18
D5	2	Santana	2017-06-24	2017-07-28	2017-08-22	2017-09-16	2017-11-07
D5	2	Sigalia	2017-06-24	2017-07-28	2017-08-16	2017-09-08	2017-10-18
D5	2	Sultana	2017-06-24	2017-07-28	2017-08-16	2017-09-06	2017-10-10
D5	3	Blancas	2017-06-24	2017-07-28	2017-08-14	2017-09-14	2017-10-30
D5	3	Ecudor	2017-06-24	2017-07-28	2017-08-23	2017-09-15	2017-10-18
D5	3	ES_Mentor	2017-06-24	2017-07-28	2017-08-16	2017-09-06	2017-10-18
D5	3	ES_Pallador	2017-06-24	2017-07-28	2017-08-19	2017-09-15	2017-10-18
D5	3	Isidor	2017-06-24	2017-07-28	2017-08-23	2017-09-10	2017-10-18
D5	3	Klaxon	2017-06-24	2017-07-28	2017-08-16	2017-09-04	2017-10-16
D5	3	RGT_Shouna	2017-06-24	2017-07-28	2017-08-16	2017-09-07	2017-10-10
D5	3	Santana	2017-06-24	2017-07-28	2017-08-22	2017-09-14	2017-11-07
D5	3	Sigalia	2017-06-24	2017-07-28	2017-08-16	2017-09-08	2017-10-18
D5	3	Sultana	2017-06-24	2017-07-28	2017-08-16	2017-09-06	2017-10-18

## Sheet: EXP2_Daily temperatures
		Schoving et al., 2020. Combining simple phenotyping and photothermal algorithm for the prediction of soybean phenology: application to a range of common cultivars grown in Europe.
Day of year	Month	Day	Tmin (°C)	Tmax (°C)
59	2	28	7	14.9
60	3	1	2.8	16.9
61	3	2	5.5	18.4
62	3	3	9.6	15
63	3	4	4.5	11.2
64	3	5	3.3	14.9
65	3	6	8	16.1
66	3	7	7.5	11.7
67	3	8	7.1	14.8
68	3	9	4.8	16.5
69	3	10	2.4	20.8
70	3	11	2.6	22.2
71	3	12	10.5	14.1
72	3	13	9	14.1
73	3	14	6.9	16.1
74	3	15	4.3	17.2
75	3	16	2.2	21.7
76	3	17	4.4	20.9
77	3	18	9.7	13.2
78	3	19	3.6	17.4
79	3	20	8.1	14.6
80	3	21	9.1	13.3
81	3	22	3.6	15.9
82	3	23	5.4	12.1
83	3	24	3.1	11.2
84	3	25	4.8	16.4
85	3	26	4.5	19
86	3	27	9.6	16.9
87	3	28	8.6	20
88	3	29	4.4	21.7
89	3	30	4.6	22.9
90	3	31	11.2	19.6
91	4	1	8.7	14.1
92	4	2	8.7	15.7
93	4	3	8.6	18.9
94	4	4	11	19.4
95	4	5	9.8	17.5
96	4	6	6.9	18
97	4	7	3.3	19.7
98	4	8	4.4	24.7
99	4	9	10.3	23.1
100	4	10	6	25.6
101	4	11	11.6	19.5
102	4	12	4.8	22
103	4	13	5.5	23.1
104	4	14	9.2	20.2
105	4	15	11	14.6
106	4	16	9.6	17.3
107	4	17	4.4	20.7
108	4	18	8.5	18.3
109	4	19	2.3	16.7
110	4	20	0.4	17.4
111	4	21	-0.6	21.7
112	4	22	2.2	25.2
113	4	23	3.7	24.8
114	4	24	8.8	22.2
115	4	25	12.5	20.1
116	4	26	6.5	9.4
117	4	27	5	12.8
118	4	28	3.7	14.9
119	4	29	0.3	19.4
120	4	30	6.4	23.7
121	5	1	6	15.3
122	5	2	9.5	16.4
123	5	3	9.5	19.6
124	5	4	9.3	20.8
125	5	5	12.4	17.9
126	5	6	12	19.7
127	5	7	8.9	19.7
128	5	8	9.2	21
129	5	9	8.5	21.3
130	5	10	12.5	20
131	5	11	13.2	21.7
132	5	12	11.5	24.3
133	5	13	13.2	22.3
134	5	14	10.4	24.8
135	5	15	10.6	26.7
136	5	16	11.6	29.3
137	5	17	15.5	27
138	5	18	10.5	20.2
139	5	19	8.6	18.3
140	5	20	6.9	20.7
141	5	21	6.7	25.8
142	5	22	15.2	24.7
143	5	23	13.8	19.1
144	5	24	12.3	27.4
145	5	25	13.4	31
146	5	26	16.8	28.3
147	5	27	16.6	27.3
148	5	28	17.8	27.9
149	5	29	18.7	24.9
150	5	30	15.9	20.9
151	5	31	16.1	24.4
152	6	1	15.1	28.1
153	6	2	17.3	29.3
154	6	3	17.2	19.8
155	6	4	12.4	18.9
156	6	5	13.7	23.7
157	6	6	13.1	21.5
158	6	7	11	22.1
159	6	8	9.7	28.5
160	6	9	16.3	26
161	6	10	15.6	30.9
162	6	11	16.6	35.1
163	6	12	18.9	27
164	6	13	18.2	34.4
165	6	14	19.7	34
166	6	15	20.3	28.7
167	6	16	19.6	29.6
168	6	17	15.8	30.9
169	6	18	14.4	34.3
170	6	19	22	31.4
171	6	20	20.8	33.7
172	6	21	19.7	36.6
173	6	22	20.6	38.3
174	6	23	19.6	24.1
175	6	24	20.6	25.5
176	6	25	17.6	29.5
177	6	26	19	27.2
178	6	27	15.6	31.4
179	6	28	16.1	25.4
180	6	29	14.4	22
181	6	30	10.2	20.7
182	7	1	13	20.4
183	7	2	13.8	22.3
184	7	3	17.6	26.9
185	7	4	13	32.1
186	7	5	19.8	29.3
187	7	6	20	30.5
188	7	7	16.7	34.5
189	7	8	21.9	27.3
190	7	9	18.2	25.6
191	7	10	17.1	23.9
192	7	11	16.9	26.6
193	7	12	15.6	25.5
194	7	13	18.2	25.7
195	7	14	18.4	25.5
196	7	15	17	28.6
197	7	16	14	33.5
198	7	17	16	31.5
199	7	18	20.9	30.6
200	7	19	20.1	29.8
201	7	20	18.3	21.4
202	7	21	16.4	24.9
203	7	22	15.9	25.7
204	7	23	18.5	23.6
205	7	24	17.2	23.7
206	7	25	15.6	24.5
207	7	26	15.9	25
208	7	27	14.2	29.3
209	7	28	19.7	26.6
210	7	29	15.2	33.9
211	7	30	18.9	28.2
212	7	31	20.1	30.6
213	8	1	20.5	28.4
214	8	2	17.4	34.6
215	8	3	19.9	31.5
216	8	4	19.8	32
217	8	5	19.8	25.9
218	8	6	16.3	27.7
219	8	7	13.7	31.4
220	8	8	16.5	22
221	8	9	12.7	19.9
222	8	10	12.9	21.3
223	8	11	14	23.3
224	8	12	11.5	24.6
225	8	13	12.3	28.5
226	8	14	14.2	31.5
227	8	15	20.6	29.8
228	8	16	20.1	26.8
229	8	17	17	30.7
230	8	18	16.2	28.9
231	8	19	17.1	25.6
232	8	20	11.7	26.1
233	8	21	10.2	33.8
234	8	22	16	34
235	8	23	19	29.7
236	8	24	19	32.4
237	8	25	20.4	29.8
238	8	26	21.3	30.8
239	8	27	21.2	33.4
240	8	28	16.9	36.1
241	8	29	19.6	30.3
242	8	30	20.8	29.9
243	8	31	15.5	20.6
244	9	1	13	23.6
245	9	2	13.2	23.5
246	9	3	8.4	26
247	9	4	14.6	26.8
248	9	5	15.3	28.4
249	9	6	17.8	24.1
250	9	7	15.1	20.8
251	9	8	16.2	24
252	9	9	12.6	20.4
253	9	10	12.1	20.6
254	9	11	15.3	22.1
255	9	12	13.3	22.2
256	9	13	11.7	27.1
257	9	14	12.9	19.8
258	9	15	9.8	18.4
259	9	16	8.4	18.3
260	9	17	8.2	16.6
261	9	18	12.4	17.9
262	9	19	11	20.6
263	9	20	7.3	21.6
264	9	21	6.7	27.6
265	9	22	12.7	22.4
266	9	23	10.1	26.6
267	9	24	10.6	28.7
268	9	25	11.6	21
269	9	26	12.2	21.5
270	9	27	8	26.3
271	9	28	15.3	25.7
272	9	29	13	27
273	9	30	13.3	18.4
274	10	1	10.3	18.9
275	10	2	15.5	21.2
276	10	3	18.4	24
277	10	4	13.5	23.2
278	10	5	9.1	24.4
279	10	6	12.6	20
280	10	7	5.3	19.5
281	10	8	4	20.2
282	10	9	8.3	20.4
283	10	10	7.4	21.8
284	10	11	6.6	26.2
285	10	12	12.5	23
286	10	13	7.7	27.4
287	10	14	13.5	21.9
288	10	15	17.5	24.6
289	10	16	17.8	24.1
290	10	17	16.9	22.7
291	10	18	17.2	25.5
292	10	19	13.8	18.6
293	10	20	10.3	22.6
294	10	21	10.9	19.1
295	10	22	10.9	16.7
296	10	23	10.4	18
297	10	24	8.4	22.4
298	10	25	7	26.4
299	10	26	13	28.3
300	10	27	13.6	19.6
301	10	28	12.1	17.9
302	10	29	2.9	16
303	10	30	11.1	15.4
304	10	31	0.2	15.7
305	11	1	1.5	19.2
306	11	2	12.1	19.7
307	11	3	9.2	18.9
308	11	4	8.4	18.8
309	11	5	7.8	14.3
310	11	6	4.7	10.3
311	11	7	2.5	11
312	11	8	1.8	13
313	11	9	6.1	8.4
314	11	10	6.6	12.4
315	11	11	10.8	14.5
316	11	12	11.8	15.5
317	11	13	4	9.2
318	11	14	3.1	10.4
319	11	15	-1.2	10.4
320	11	16	-2.5	11.5
321	11	17	-1.5	14.2
322	11	18	-0.5	9.6
323	11	19	-0.8	9.3
324	11	20	-1.4	8
325	11	21	0.2	18
326	11	22	-0.5	15.8
327	11	23	12.4	18.3
328	11	24	13.2	16.8
329	11	25	7.1	11.6
330	11	26	0.9	9.6
331	11	27	-2.3	10.3
332	11	28	-2	12.9
333	11	29	3.9	7.7
334	11	30	2.1	7.8

## Sheet: EXP3_STAGE_Date
		Schoving et al., 2020. Combining simple phenotyping and photothermal algorithm for the prediction of soybean phenology: application to a range of common cultivars grown in Europe.
Year	Site	Planting type	Cultivars	Planting date	VE date	VC date	R1 date	R5 date	R7 date
2013	EN CRAMBADE	Conventionnal	Ecudor	2013-04-25	2013-05-10	na	2013-07-12	2013-08-07	2013-09-22
2013	EN CRAMBADE	Conventionnal	Isidor	2013-04-25	2013-05-10	na	2013-07-07	2013-08-04	2013-09-21
2013	EN CRAMBADE	Conventionnal	Santana	2013-04-25	2013-05-10	na	2013-07-08	2013-08-09	2013-09-22
2013	EN CRAMBADE	Very Early	Ecudor	2013-03-15	2013-04-14	na	2013-07-02	2013-07-26	2013-09-15
2013	EN CRAMBADE	Very Early	Isidor	2013-03-15	2013-04-13 08:00:00	na	2013-06-30	2013-07-21	2013-09-08
2013	EN CRAMBADE	Very Early	Santana	2013-03-15	2013-04-12 16:00:00	na	2013-06-26	2013-07-24	2013-09-15
2013	MONDONVILLE	Conventionnal	Ecudor	2013-05-27	2013-06-14	na	2013-07-23 08:00:00	2013-08-22	2013-09-27 08:00:00
2013	MONDONVILLE	Conventionnal	Isidor	2013-05-27	2013-06-12	na	2013-07-21	2013-08-20	2013-09-26 08:00:00
2013	MONDONVILLE	Conventionnal	Santana	2013-05-27	2013-06-13	na	2013-07-22	2013-08-21 16:00:00	2013-09-28 08:00:00
2013	MONDONVILLE	Very Early	Ecudor	2013-03-22	2013-04-16	na	2013-06-18	2013-08-12	2013-09-16
2013	MONDONVILLE	Very Early	Isidor	2013-03-22	2013-04-16	na	2013-06-16	2013-08-11	2013-09-13 16:00:00
2013	MONDONVILLE	Very Early	Santana	2013-03-22	2013-04-16	na	2013-06-17	2013-08-12 12:00:00	2013-09-16 08:00:00
2013	RIVIERES	Conventionnal	Ecudor	2013-05-06	2013-05-29	na	2013-07-12	2013-08-13 16:00:00	2013-09-26
2013	RIVIERES	Conventionnal	Isidor	2013-05-06	2013-05-29	na	2013-07-09 16:00:00	2013-08-13	2013-09-24
2013	RIVIERES	Conventionnal	Santana	2013-05-06	2013-05-29	na	2013-07-07	2013-08-19	2013-10-01
2013	RIVIERES	Very Early	Ecudor	2013-03-22	2013-04-17	na	2013-06-17 08:00:00	2013-08-10	2013-09-11
2013	RIVIERES	Very Early	Isidor	2013-03-22	2013-04-17	na	2013-06-14 08:00:00	2013-07-26	2013-08-30
2013	RIVIERES	Very Early	Santana	2013-03-22	2013-04-17	na	2013-06-16	2013-08-12	2013-09-14
2014	EN CRAMBADE	Conventionnal	Ecudor	2014-04-30	2014-05-10	na	2014-06-25	2014-07-30	2014-09-10
2014	EN CRAMBADE	Conventionnal	Isidor	2014-04-30	2014-05-14 16:00:00	na	2014-07-02	2014-07-28	2014-09-10
2014	EN CRAMBADE	Conventionnal	Santana	2014-04-30	2014-05-10	na	2014-06-24	2014-07-30	2014-09-10
2014	EN CRAMBADE	Very Early	Ecudor	2014-03-14	2014-04-07	na	2014-06-12	2014-07-17	2014-08-29
2014	EN CRAMBADE	Very Early	Isidor	2014-03-14	2014-04-09	na	2014-06-11	2014-07-13	2014-09-02
2014	EN CRAMBADE	Very Early	Santana	2014-03-14	2014-04-07	na	2014-06-10	2014-07-14	2014-08-30
2014	MONDONVILLE	Conventionnal	Ecudor	2014-05-06	2014-05-23	na	2014-06-30 16:00:00	2014-08-05	2014-09-07
2014	MONDONVILLE	Conventionnal	Isidor	2014-05-06	2014-05-24	na	2014-06-29 08:00:00	2014-08-01	2014-09-05
2014	MONDONVILLE	Conventionnal	Santana	2014-05-06	2014-05-23	na	2014-06-27 16:00:00	2014-08-03	2014-09-06
2014	RIVIERES	Conventionnal	Ecudor	2014-05-06	2014-05-17	na	2014-07-07	2014-08-01	2014-09-17
2014	RIVIERES	Conventionnal	Isidor	2014-05-06	2014-05-15	na	2014-06-30	2014-07-30 16:00:00	2014-09-15
2014	RIVIERES	Conventionnal	Santana	2014-05-06	2014-05-16	na	2014-06-27 08:00:00	2014-08-04	2014-09-17 16:00:00
2014	RIVIERES	Very Early	Ecudor	2014-03-18	2014-04-10	na	2014-06-14	2014-07-09 16:00:00	2014-08-30
2014	RIVIERES	Very Early	Isidor	2014-03-18	2014-04-09	na	2014-06-15 08:00:00	2014-07-08	2014-08-30
2014	RIVIERES	Very Early	Santana	2014-03-18	2014-04-09	na	2014-06-10	2014-07-12	2014-09-01
2017	AUZEVILLE	Conventionnelle	Blancas	2017-05-10	2017-05-17	2017-05-24	2017-06-30	2017-08-03	2017-09-08 06:00:00
2017	AUZEVILLE	Conventionnelle	Ecudor	2017-05-10	2017-05-17	2017-05-24	2017-06-30	2017-08-03	2017-09-07
2017	AUZEVILLE	Conventionnelle	Isidor	2017-05-10	2017-05-17	2017-05-24	2017-06-30	2017-07-28	2017-08-29
2017	AUZEVILLE	Conventionnelle	RGT_Shouna	2017-05-10	na	2017-05-24	2017-06-15	2017-07-13	2017-08-20
2017	AUZEVILLE	Conventionnelle	Santana	2017-05-10	2017-05-17	2017-05-24	2017-06-22	2017-08-03	2017-09-03
2017	AUZEVILLE	Conventionnelle	Sultana	2017-05-10	na	2017-05-24	2017-06-15	2017-07-11 12:00:00	2017-08-17
2017	AUZEVILLE	Early	Blancas	2017-03-21	2017-04-07	2017-04-13	2017-06-04	2017-07-12	2017-08-08
2017	AUZEVILLE	Early	Ecudor	2017-03-21	na	2017-04-13	2017-06-02	2017-07-12	2017-08-19 12:00:00
2017	AUZEVILLE	Early	Isidor	2017-03-21	2017-04-07	2017-04-13	2017-06-02	2017-07-09 18:00:00	2017-08-17
2017	AUZEVILLE	Early	RGT_Shouna	2017-03-21	2017-04-07	2017-04-15 12:00:00	2017-05-23	2017-06-19	2017-07-26
2017	AUZEVILLE	Early	Santana	2017-03-21	2017-04-07	2017-04-13	2017-06-04	2017-07-12	2017-08-17
2017	AUZEVILLE	Early	Sultana	2017-03-21	2017-04-08 12:00:00	2017-04-15 12:00:00	2017-05-23	2017-06-19	2017-07-19
2018	AUZEVILLE	Conventionnal	Blancas	2018-04-24	2018-05-10 12:00:00	2018-05-16	2018-06-26 04:48:00	2018-08-03 16:00:00	2018-09-03
2018	AUZEVILLE	Conventionnal	Ecudor	2018-04-24	2018-05-15	2018-05-17	2018-06-25 08:00:00	2018-08-02 12:00:00	2018-09-04
2018	AUZEVILLE	Conventionnal	ES_Mentor	2018-04-24	2018-05-11	2018-05-17	2018-06-14	2018-07-14 08:00:00	2018-08-20
2018	AUZEVILLE	Conventionnal	ES_Pallador	2018-04-24	2018-05-11 12:00:00	2018-05-16	2018-06-24 06:00:00	2018-07-30 12:00:00	2018-09-03
2018	AUZEVILLE	Conventionnal	Isidor	2018-04-24	2018-05-14	2018-05-16 12:00:00	2018-06-21	2018-07-30 12:00:00	2018-09-03
2018	AUZEVILLE	Conventionnal	RGT_Shouna	2018-04-24	2018-05-11	2018-05-16 12:00:00	2018-06-16 08:00:00	2018-07-20 03:25:42	2018-08-20
2018	AUZEVILLE	Conventionnal	Santana	2018-04-24	2018-05-12	2018-05-16 12:00:00	2018-06-25 08:00:00	2018-08-06	2018-09-03
2018	AUZEVILLE	Conventionnal	Sigalia	2018-04-24	2018-05-11	2018-05-15 12:00:00	2018-06-14	2018-07-18 09:36:00	2018-08-24
2018	AUZEVILLE	Conventionnal	Sultana	2018-04-24	2018-05-14	2018-05-17	2018-06-14	2018-07-12 04:48:00	2018-08-14
2018	AUZEVILLE	Late	Blancas	2018-06-04	na	2018-06-15	2018-07-21 09:36:00	2018-08-20	2018-09-21
2018	AUZEVILLE	Late	Ecudor	2018-06-04	na	2018-06-15	2018-07-23 09:36:00	2018-08-22 08:00:00	2018-09-24
2018	AUZEVILLE	Late	ES_Mentor	2018-06-04	na	2018-06-15	2018-07-09	2018-08-06	2018-09-03
2018	AUZEVILLE	Late	ES_Pallador	2018-06-04	na	2018-06-15	2018-07-24 12:00:00	2018-08-17	2018-09-17
2018	AUZEVILLE	Late	Isidor	2018-06-04	na	2018-06-15	2018-07-22 16:00:00	2018-08-17	2018-09-17
2018	AUZEVILLE	Late	RGT_Shouna	2018-06-04	na	2018-06-15	2018-07-07 16:00:00	2018-08-11 12:00:00	2018-09-03
2018	AUZEVILLE	Late	Santana	2018-06-04	na	2018-06-15	2018-07-22 16:00:00	2018-08-20	2018-09-21
2018	AUZEVILLE	Late	Sigalia	2018-06-04	na	2018-06-15	2018-07-09	2018-08-08 16:00:00	2018-09-03
2018	AUZEVILLE	Late	Sultana	2018-06-04	na	2018-06-15	2018-07-09	2018-08-02 12:00:00	2018-08-27

## Sheet: EXP3_Daily temperatures
		Schoving et al., 2020. Combining simple phenotyping and photothermal algorithm for the prediction of soybean phenology: application to a range of common cultivars grown in Europe.
Year	Site	Day of year	Month	Day	Tmin (°C)	Tmax (°C)
2013	EN CRAMBADE	1	1	1	6.1	12
2013	EN CRAMBADE	2	1	2	4.7	8.6
2013	EN CRAMBADE	3	1	3	-2.1	7.8
2013	EN CRAMBADE	4	1	4	2.7	7.1
2013	EN CRAMBADE	5	1	5	5.3	6.4
2013	EN CRAMBADE	6	1	6	3.5	4.8
2013	EN CRAMBADE	7	1	7	2.9	4.2
2013	EN CRAMBADE	8	1	8	1.5	3.8
2013	EN CRAMBADE	9	1	9	3.1	5.3
2013	EN CRAMBADE	10	1	10	3.5	11.4
2013	EN CRAMBADE	11	1	11	3.3	10.9
2013	EN CRAMBADE	12	1	12	-1.9	12.4
2013	EN CRAMBADE	13	1	13	2.7	6.1
2013	EN CRAMBADE	14	1	14	1.4	5.7
2013	EN CRAMBADE	15	1	15	0.1	7.5
2013	EN CRAMBADE	16	1	16	0.7	2.6
2013	EN CRAMBADE	17	1	17	-1.3	2.4
2013	EN CRAMBADE	18	1	18	-3.8	3.9
2013	EN CRAMBADE	19	1	19	2	11.3
2013	EN CRAMBADE	20	1	20	-0.2	5.8
2013	EN CRAMBADE	21	1	21	-0.2	8.8
2013	EN CRAMBADE	22	1	22	-2.2	8.7
2013	EN CRAMBADE	23	1	23	1.4	7.3
2013	EN CRAMBADE	24	1	24	1	5.6
2013	EN CRAMBADE	25	1	25	0.1	5.5
2013	EN CRAMBADE	26	1	26	-2.4	8.7
2013	EN CRAMBADE	27	1	27	-1.1	8.1
2013	EN CRAMBADE	28	1	28	5.6	11.5
2013	EN CRAMBADE	29	1	29	0.1	14.6
2013	EN CRAMBADE	30	1	30	1.8	18.9
2013	EN CRAMBADE	31	1	31	3.7	16.9
2013	EN CRAMBADE	32	2	1	8.3	17
2013	EN CRAMBADE	33	2	2	4.3	8
2013	EN CRAMBADE	34	2	3	1.1	6.4
2013	EN CRAMBADE	35	2	4	2.3	12.6
2013	EN CRAMBADE	36	2	5	8.5	12.3
2013	EN CRAMBADE	37	2	6	1.5	6.2
2013	EN CRAMBADE	38	2	7	1.4	6.1
2013	EN CRAMBADE	39	2	8	-0.8	4
2013	EN CRAMBADE	40	2	9	0.2	6.6
2013	EN CRAMBADE	41	2	10	3.7	12.3
2013	EN CRAMBADE	42	2	11	3.1	7.3
2013	EN CRAMBADE	43	2	12	2.4	8.7
2013	EN CRAMBADE	44	2	13	4.4	8.5
2013	EN CRAMBADE	45	2	14	3.9	12.8
2013	EN CRAMBADE	46	2	15	6.5	11.6
2013	EN CRAMBADE	47	2	16	-1.9	13.3
2013	EN CRAMBADE	48	2	17	-0.7	10.7
2013	EN CRAMBADE	49	2	18	5.5	10.8
2013	EN CRAMBADE	50	2	19	5	12.7
2013	EN CRAMBADE	51	2	20	-1.4	14.7
2013	EN CRAMBADE	52	2	21	-2.9	13.5
2013	EN CRAMBADE	53	2	22	-3.7	6.6
2013	EN CRAMBADE	54	2	23	-3.5	-0.5
2013	EN CRAMBADE	55	2	24	-2.7	0.8
2013	EN CRAMBADE	56	2	25	-1.5	2.7
2013	EN CRAMBADE	57	2	26	-2.5	4.5
2013	EN CRAMBADE	58	2	27	-5.6	8.5
2013	EN CRAMBADE	59	2	28	-2.5	10.7
2013	EN CRAMBADE	60	3	1	0.1	12.2
2013	EN CRAMBADE	61	3	2	-1.7	10.4
2013	EN CRAMBADE	62	3	3	-3.9	13.4
2013	EN CRAMBADE	63	3	4	7	14.6
2013	EN CRAMBADE	64	3	5	10.5	13.3
2013	EN CRAMBADE	65	3	6	9.2	10.7
2013	EN CRAMBADE	66	3	7	8.1	16.1
2013	EN CRAMBADE	67	3	8	9.9	17.8
2013	EN CRAMBADE	68	3	9	8.8	18.1
2013	EN CRAMBADE	69	3	10	3.8	20.4
2013	EN CRAMBADE	70	3	11	6.3	17.2
2013	EN CRAMBADE	71	3	12	7.2	11.3
2013	EN CRAMBADE	72	3	13	-0.6	1.6
2013	EN CRAMBADE	73	3	14	-0.6	6.6
2013	EN CRAMBADE	74	3	15	-2.2	9.1
2013	EN CRAMBADE	75	3	16	-3.9	11.9
2013	EN CRAMBADE	76	3	17	2.5	11.8
2013	EN CRAMBADE	77	3	18	3.8	10.1
2013	EN CRAMBADE	78	3	19	2.9	14.1
2013	EN CRAMBADE	79	3	20	7	13.3
2013	EN CRAMBADE	80	3	21	-1.2	17.4
2013	EN CRAMBADE	81	3	22	6.3	14.8
2013	EN CRAMBADE	82	3	23	9.1	13.6
2013	EN CRAMBADE	83	3	24	7.2	17.8
2013	EN CRAMBADE	84	3	25	8.8	15.2
2013	EN CRAMBADE	85	3	26	8.2	15.1
2013	EN CRAMBADE	86	3	27	5.9	14.8
2013	EN CRAMBADE	87	3	28	9.3	13.2
2013	EN CRAMBADE	88	3	29	4.9	20.8
2013	EN CRAMBADE	89	3	30	9.9	14.5
2013	EN CRAMBADE	90	3	31	7.6	14.1
2013	EN CRAMBADE	91	4	1	4.3	10.6
2013	EN CRAMBADE	92	4	2	8.6	13.6
2013	EN CRAMBADE	93	4	3	0.2	16.7
2013	EN CRAMBADE	94	4	4	8.9	11.7
2013	EN CRAMBADE	95	4	5	3.4	9.8
2013	EN CRAMBADE	96	4	6	1.5	6.7
2013	EN CRAMBADE	97	4	7	4.1	11.2
2013	EN CRAMBADE	98	4	8	2.9	14.1
2013	EN CRAMBADE	99	4	9	3.7	13.7
2013	EN CRAMBADE	100	4	10	4.8	21.5
2013	EN CRAMBADE	101	4	11	9.5	18.6
2013	EN CRAMBADE	102	4	12	5.5	18.5
2013	EN CRAMBADE	103	4	13	7.5	22.4
2013	EN CRAMBADE	104	4	14	9.6	20
2013	EN CRAMBADE	105	4	15	11.5	20.8
2013	EN CRAMBADE	106	4	16	7.2	25.1
2013	EN CRAMBADE	107	4	17	8.8	25.1
2013	EN CRAMBADE	108	4	18	11.9	16.7
2013	EN CRAMBADE	109	4	19	7.4	11.3
2013	EN CRAMBADE	110	4	20	5.6	14.6
2013	EN CRAMBADE	111	4	21	3.1	16
2013	EN CRAMBADE	112	4	22	6	16.3
2013	EN CRAMBADE	113	4	23	2.9	19.3
2013	EN CRAMBADE	114	4	24	2.6	20.2
2013	EN CRAMBADE	115	4	25	9.5	22.1
2013	EN CRAMBADE	116	4	26	11.3	16.8
2013	EN CRAMBADE	117	4	27	5.1	9.8
2013	EN CRAMBADE	118	4	28	4.6	9.4
2013	EN CRAMBADE	119	4	29	4.1	9.6
2013	EN CRAMBADE	120	4	30	6.3	11.9
2013	EN CRAMBADE	121	5	1	8.2	19.3
2013	EN CRAMBADE	122	5	2	8.9	16.9
2013	EN CRAMBADE	123	5	3	10.2	17.6
2013	EN CRAMBADE	124	5	4	8.6	20.1
2013	EN CRAMBADE	125	5	5	8	22.4
2013	EN CRAMBADE	126	5	6	5.2	24.5
2013	EN CRAMBADE	127	5	7	10.9	22.1
2013	EN CRAMBADE	128	5	8	11.8	25.4
2013	EN CRAMBADE	129	5	9	13.7	19.9
2013	EN CRAMBADE	130	5	10	9.9	16.2
2013	EN CRAMBADE	131	5	11	9	17.4
2013	EN CRAMBADE	132	5	12	10.2	15.8
2013	EN CRAMBADE	133	5	13	10.8	18.9
2013	EN CRAMBADE	134	5	14	4	22.5
2013	EN CRAMBADE	135	5	15	9.5	11.4
2013	EN CRAMBADE	136	5	16	6.6	15
2013	EN CRAMBADE	137	5	17	1.9	18.8
2013	EN CRAMBADE	138	5	18	10.6	16.8
2013	EN CRAMBADE	139	5	19	8.7	16.4
2013	EN CRAMBADE	140	5	20	5.5	18
2013	EN CRAMBADE	141	5	21	4	13.2
2013	EN CRAMBADE	142	5	22	10.1	16.2
2013	EN CRAMBADE	143	5	23	10.2	14.5
2013	EN CRAMBADE	144	5	24	7	13.3
2013	EN CRAMBADE	145	5	25	6.6	14.4
2013	EN CRAMBADE	146	5	26	1.2	18.3
2013	EN CRAMBADE	147	5	27	3.8	19.1
2013	EN CRAMBADE	148	5	28	9.6	14.4
2013	EN CRAMBADE	149	5	29	6	13.2
2013	EN CRAMBADE	150	5	30	8.1	14.7
2013	EN CRAMBADE	151	5	31	10.4	16.8
2013	EN CRAMBADE	152	6	1	12.2	18.3
2013	EN CRAMBADE	153	6	2	11.6	18.7
2013	EN CRAMBADE	154	6	3	10.2	21.2
2013	EN CRAMBADE	155	6	4	5.3	21.3
2013	EN CRAMBADE	156	6	5	6.9	24.2
2013	EN CRAMBADE	157	6	6	13	23.6
2013	EN CRAMBADE	158	6	7	12.2	24.3
2013	EN CRAMBADE	159	6	8	12.4	18.2
2013	EN CRAMBADE	160	6	9	10.9	17.4
2013	EN CRAMBADE	161	6	10	12.7	20
2013	EN CRAMBADE	162	6	11	8.5	24.6
2013	EN CRAMBADE	163	6	12	11.1	28
2013	EN CRAMBADE	164	6	13	11.9	19.5
2013	EN CRAMBADE	165	6	14	12.1	27
2013	EN CRAMBADE	166	6	15	14.9	24.5
2013	EN CRAMBADE	167	6	16	11.5	26.7
2013	EN CRAMBADE	168	6	17	18.3	25.1
2013	EN CRAMBADE	169	6	18	16.5	24.1
2013	EN CRAMBADE	170	6	19	13.8	18
2013	EN CRAMBADE	171	6	20	12.2	21
2013	EN CRAMBADE	172	6	21	8.3	18.8
2013	EN CRAMBADE	173	6	22	12.9	23
2013	EN CRAMBADE	174	6	23	14	20
2013	EN CRAMBADE	175	6	24	10.1	18.6
2013	EN CRAMBADE	176	6	25	9.3	21.3
2013	EN CRAMBADE	177	6	26	8	23
2013	EN CRAMBADE	178	6	27	6.6	23.3
2013	EN CRAMBADE	179	6	28	11.1	21
2013	EN CRAMBADE	180	6	29	14.7	22.3
2013	EN CRAMBADE	181	6	30	15.5	26
2013	EN CRAMBADE	182	7	1	9.8	30.3
2013	EN CRAMBADE	183	7	2	13.8	25.9
2013	EN CRAMBADE	184	7	3	16.7	23
2013	EN CRAMBADE	185	7	4	14.9	24.8
2013	EN CRAMBADE	186	7	5	10.7	30.3
2013	EN CRAMBADE	187	7	6	11.4	31.9
2013	EN CRAMBADE	188	7	7	13.2	31.4
2013	EN CRAMBADE	189	7	8	13.5	33.3
2013	EN CRAMBADE	190	7	9	17.7	33.2
2013	EN CRAMBADE	191	7	10	15.4	32.1
2013	EN CRAMBADE	192	7	11	15.1	32.1
2013	EN CRAMBADE	193	7	12	14.2	33.7
2013	EN CRAMBADE	194	7	13	17	32.5
2013	EN CRAMBADE	195	7	14	16.1	28.3
2013	EN CRAMBADE	196	7	15	13.4	31.3
2013	EN CRAMBADE	197	7	16	14	32.5
2013	EN CRAMBADE	198	7	17	15.4	30.2
2013	EN CRAMBADE	199	7	18	15.8	30.3
2013	EN CRAMBADE	200	7	19	14.8	32.3
2013	EN CRAMBADE	201	7	20	18.7	32.5
2013	EN CRAMBADE	202	7	21	17.4	34
2013	EN CRAMBADE	203	7	22	15.2	35.3
2013	EN CRAMBADE	204	7	23	15.9	33.6
2013	EN CRAMBADE	205	7	24	16.2	31.6
2013	EN CRAMBADE	206	7	25	15.1	35.7
2013	EN CRAMBADE	207	7	26	22	33.6
2013	EN CRAMBADE	208	7	27	23	32.6
2013	EN CRAMBADE	209	7	28	19.1	28.2
2013	EN CRAMBADE	210	7	29	14.9	26.1
2013	EN CRAMBADE	211	7	30	12.4	28.2
2013	EN CRAMBADE	212	7	31	12.2	35.4
2013	EN CRAMBADE	213	8	1	20.5	32.6
2013	EN CRAMBADE	214	8	2	22.1	32.5
2013	EN CRAMBADE	215	8	3	20.6	30.2
2013	EN CRAMBADE	216	8	4	15.5	31.7
2013	EN CRAMBADE	217	8	5	16	30.6
2013	EN CRAMBADE	218	8	6	20.5	29.7
2013	EN CRAMBADE	219	8	7	17.5	24.4
2013	EN CRAMBADE	220	8	8	14.9	24.1
2013	EN CRAMBADE	221	8	9	15.5	25.3
2013	EN CRAMBADE	222	8	10	15.6	25.9
2013	EN CRAMBADE	223	8	11	10.7	29.5
2013	EN CRAMBADE	224	8	12	11.5	33
2013	EN CRAMBADE	225	8	13	19.7	27.2
2013	EN CRAMBADE	226	8	14	13.9	27.7
2013	EN CRAMBADE	227	8	15	8.5	31.8
2013	EN CRAMBADE	228	8	16	11.8	31.3
2013	EN CRAMBADE	229	8	17	17.8	28.9
2013	EN CRAMBADE	230	8	18	11.2	31.1
2013	EN CRAMBADE	231	8	19	14.8	23.6
2013	EN CRAMBADE	232	8	20	9.5	27
2013	EN CRAMBADE	233	8	21	7.4	32.1
2013	EN CRAMBADE	234	8	22	16.1	29
2013	EN CRAMBADE	235	8	23	17.5	28.2
2013	EN CRAMBADE	236	8	24	18.2	22.8
2013	EN CRAMBADE	237	8	25	12.7	24.4
2013	EN CRAMBADE	238	8	26	15.1	24.3
2013	EN CRAMBADE	239	8	27	15.2	25.2
2013	EN CRAMBADE	240	8	28	12.9	25.7
2013	EN CRAMBADE	241	8	29	10.5	26.9
2013	EN CRAMBADE	242	8	30	7.3	27
2013	EN CRAMBADE	243	8	31	9.7	27
2013	EN CRAMBADE	244	9	1	15.2	26.9
2013	EN CRAMBADE	245	9	2	10.4	27.9
2013	EN CRAMBADE	246	9	3	6.7	32.3
2013	EN CRAMBADE	247	9	4	9.4	31.6
2013	EN CRAMBADE	248	9	5	18.6	30.4
2013	EN CRAMBADE	249	9	6	16	26.4
2013	EN CRAMBADE	250	9	7	16.2	18.1
2013	EN CRAMBADE	251	9	8	14.9	18.2
2013	EN CRAMBADE	252	9	9	9.6	23
2013	EN CRAMBADE	253	9	10	15.1	20.7
2013	EN CRAMBADE	254	9	11	12.5	20.9
2013	EN CRAMBADE	255	9	12	10	21.2
2013	EN CRAMBADE	256	9	13	14.9	24.1
2013	EN CRAMBADE	257	9	14	9.4	26.4
2013	EN CRAMBADE	258	9	15	12.5	19.2
2013	EN CRAMBADE	259	9	16	6.5	21
2013	EN CRAMBADE	260	9	17	12.6	18.1
2013	EN CRAMBADE	261	9	18	15.7	22.5
2013	EN CRAMBADE	262	9	19	13.8	21
2013	EN CRAMBADE	263	9	20	11.9	23
2013	EN CRAMBADE	264	9	21	11.6	24.2
2013	EN CRAMBADE	265	9	22	6.7	28.4
2013	EN CRAMBADE	266	9	23	8.6	27.2
2013	EN CRAMBADE	267	9	24	16.8	26.5
2013	EN CRAMBADE	268	9	25	16.9	27
2013	EN CRAMBADE	269	9	26	17.8	26.5
2013	EN CRAMBADE	270	9	27	19.9	26.5
2013	EN CRAMBADE	271	9	28	19.9	24.3
2013	EN CRAMBADE	272	9	29	12.8	23.4
2013	EN CRAMBADE	273	9	30	9.4	24.4
2013	EN CRAMBADE	274	10	1	11	29.3
2013	EN CRAMBADE	275	10	2	12.7	30
2013	EN CRAMBADE	276	10	3	18.8	20
2013	EN CRAMBADE	277	10	4	17.2	19.1
2013	EN CRAMBADE	278	10	5	14.9	21.5
2013	EN CRAMBADE	279	10	6	13.7	20
2013	EN CRAMBADE	280	10	7	9.2	21.7
2013	EN CRAMBADE	281	10	8	6.9	21.5
2013	EN CRAMBADE	282	10	9	12.6	18.5
2013	EN CRAMBADE	283	10	10	12.7	15.7
2013	EN CRAMBADE	284	10	11	1.9	14.7
2013	EN CRAMBADE	285	10	12	0.7	18.8
2013	EN CRAMBADE	286	10	13	4.1	23
2013	EN CRAMBADE	287	10	14	7.5	23.1
2013	EN CRAMBADE	288	10	15	12.1	20.7
2013	EN CRAMBADE	289	10	16	15.3	22.5
2013	EN CRAMBADE	290	10	17	13.5	22.1
2013	EN CRAMBADE	291	10	18	9.8	20.9
2013	EN CRAMBADE	292	10	19	15.9	21.6
2013	EN CRAMBADE	293	10	20	14.5	23.1
2013	EN CRAMBADE	294	10	21	17.5	23.2
2013	EN CRAMBADE	295	10	22	18.2	23.4
2013	EN CRAMBADE	296	10	23	12.8	25
2013	EN CRAMBADE	297	10	24	7.6	21
2013	EN CRAMBADE	298	10	25	17.4	22.5
2013	EN CRAMBADE	299	10	26	18.8	23.1
2013	EN CRAMBADE	300	10	27	15.1	24.6
2013	EN CRAMBADE	301	10	28	11.3	24.9
2013	EN CRAMBADE	302	10	29	11	16.8
2013	EN CRAMBADE	303	10	30	5.9	14.8
2013	EN CRAMBADE	304	10	31	-0.7	16.3
2013	MONDONVILLE	1	1	1	6.5	8.4
2013	MONDONVILLE	2	1	2	5.2	6
2013	MONDONVILLE	3	1	3	-0.4	4.4
2013	MONDONVILLE	4	1	4	5	6.4
2013	MONDONVILLE	5	1	5	6	6.1
2013	MONDONVILLE	6	1	6	4.1	4.8
2013	MONDONVILLE	7	1	7	3.4	3.9
2013	MONDONVILLE	8	1	8	1.8	3.6
2013	MONDONVILLE	9	1	9	4.1	4.4
2013	MONDONVILLE	10	1	10	4.4	8.2
2013	MONDONVILLE	11	1	11	6.4	7.1
2013	MONDONVILLE	12	1	12	0	4.8
2013	MONDONVILLE	13	1	13	3.9	5.2
2013	MONDONVILLE	14	1	14	2.7	3.5
2013	MONDONVILLE	15	1	15	1	5.4
2013	MONDONVILLE	16	1	16	1.5	2.2
2013	MONDONVILLE	17	1	17	-1.3	-0.5
2013	MONDONVILLE	18	1	18	-3	1.2
2013	MONDONVILLE	19	1	19	3.3	6.6
2013	MONDONVILLE	20	1	20	0.3	3.2
2013	MONDONVILLE	21	1	21	1.4	4.9
2013	MONDONVILLE	22	1	22	-1.4	3.6
2013	MONDONVILLE	23	1	23	0.8	4.6
2013	MONDONVILLE	24	1	24	2.4	4
2013	MONDONVILLE	25	1	25	0.4	1.8
2013	MONDONVILLE	26	1	26	-0.8	5.3
2013	MONDONVILLE	27	1	27	0.1	4.8
2013	MONDONVILLE	28	1	28	5.5	8.2
2013	MONDONVILLE	29	1	29	2.7	7.5
2013	MONDONVILLE	30	1	30	3.7	10.3
2013	MONDONVILLE	31	1	31	6.7	12.3
2013	MONDONVILLE	32	2	1	10.6	13.1
2013	MONDONVILLE	33	2	2	5.2	6
2013	MONDONVILLE	34	2	3	0.6	3.7
2013	MONDONVILLE	35	2	4	3.7	9.2
2013	MONDONVILLE	36	2	5	8.7	8.9
2013	MONDONVILLE	37	2	6	2.9	5
2013	MONDONVILLE	38	2	7	1.7	3.6
2013	MONDONVILLE	39	2	8	1.2	3
2013	MONDONVILLE	40	2	9	0.6	3.6
2013	MONDONVILLE	41	2	10	4.6	7
2013	MONDONVILLE	42	2	11	3.2	4.4
2013	MONDONVILLE	43	2	12	1.8	5.2
2013	MONDONVILLE	44	2	13	4.3	6.1
2013	MONDONVILLE	45	2	14	5.8	9.2
2013	MONDONVILLE	46	2	15	6.6	7.9
2013	MONDONVILLE	47	2	16	0.6	5.9
2013	MONDONVILLE	48	2	17	0.6	6.2
2013	MONDONVILLE	49	2	18	2.3	7.3
2013	MONDONVILLE	50	2	19	2.1	7.8
2013	MONDONVILLE	51	2	20	0.5	6.2
2013	MONDONVILLE	52	2	21	0.2	5.8
2013	MONDONVILLE	53	2	22	-3.6	0.9
2013	MONDONVILLE	54	2	23	-4	-1.8
2013	MONDONVILLE	55	2	24	-2.1	-0.9
2013	MONDONVILLE	56	2	25	-1.1	0.4
2013	MONDONVILLE	57	2	26	-1.7	0.3
2013	MONDONVILLE	58	2	27	-6.2	1
2013	MONDONVILLE	59	2	28	-2.2	5.1
2013	MONDONVILLE	60	3	1	1.7	7.6
2013	MONDONVILLE	61	3	2	-0.3	4.3
2013	MONDONVILLE	62	3	3	-1.4	6.6
2013	MONDONVILLE	63	3	4	7.5	11.4
2013	MONDONVILLE	64	3	5	11.4	12.1
2013	MONDONVILLE	65	3	6	10.3	10.8
2013	MONDONVILLE	66	3	7	8.2	12.5
2013	MONDONVILLE	67	3	8	10.6	13.6
2013	MONDONVILLE	68	3	9	9.8	12.7
2013	MONDONVILLE	69	3	10	6.4	11.8
2013	MONDONVILLE	70	3	11	7.9	11.7
2013	MONDONVILLE	71	3	12	7.7	8.1
2013	MONDONVILLE	72	3	13	-0.7	0.3
2013	MONDONVILLE	73	3	14	-0.6	3
2013	MONDONVILLE	74	3	15	-1.3	3.8
2013	MONDONVILLE	75	3	16	-0.8	7
2013	MONDONVILLE	76	3	17	7.2	8.5
2013	MONDONVILLE	77	3	18	3.6	6.7
2013	MONDONVILLE	78	3	19	4.4	9.3
2013	MONDONVILLE	79	3	20	7.3	8.9
2013	MONDONVILLE	80	3	21	1.2	9.8
2013	MONDONVILLE	81	3	22	7.2	11.4
2013	MONDONVILLE	82	3	23	9.3	15.9
2013	MONDONVILLE	83	3	24	8	17.1
2013	MONDONVILLE	84	3	25	10	15.8
2013	MONDONVILLE	85	3	26	8.6	15.1
2013	MONDONVILLE	86	3	27	8	14.8
2013	MONDONVILLE	87	3	28	9.9	12.2
2013	MONDONVILLE	88	3	29	11.592	19.357
2013	MONDONVILLE	89	3	30	8.629	15.005
2013	MONDONVILLE	90	3	31	5.752	13.424
2013	MONDONVILLE	91	4	1	5.279	10.938
2013	MONDONVILLE	92	4	2	5.016	14.159
2013	MONDONVILLE	93	4	3	2.065	15.538
2013	MONDONVILLE	94	4	4	5.198	12.398
2013	MONDONVILLE	95	4	5	3.086	10.746
2013	MONDONVILLE	96	4	6	1.094	7.318
2013	MONDONVILLE	97	4	7	3.844	11.803
2013	MONDONVILLE	98	4	8	5.561	13.546
2013	MONDONVILLE	99	4	9	5.289	14.562
2013	MONDONVILLE	100	4	10	7.347	20.873
2013	MONDONVILLE	101	4	11	8.084	21.846
2013	MONDONVILLE	102	4	12	7.48	18.161
2013	MONDONVILLE	103	4	13	7.518	21.946
2013	MONDONVILLE	104	4	14	10.082	21.646
2013	MONDONVILLE	105	4	15	10.504	23.421
2013	MONDONVILLE	106	4	16	10.655	23.952
2013	MONDONVILLE	107	4	17	10.605	26.325
2013	MONDONVILLE	108	4	18	11.754	17.046
2013	MONDONVILLE	109	4	19	5.713	12.61
2013	MONDONVILLE	110	4	20	4.308	15.055
2013	MONDONVILLE	111	4	21	2.065	16.332
2013	MONDONVILLE	112	4	22	4.602	16.442
2013	MONDONVILLE	113	4	23	4.592	19.788
2013	MONDONVILLE	114	4	24	4.127	21.646
2013	MONDONVILLE	115	4	25	7.53	22.91
2013	MONDONVILLE	116	4	26	8.951	15.89
2013	MONDONVILLE	117	4	27	4.168	10.403
2013	MONDONVILLE	118	4	28	3.683	10.686
2013	MONDONVILLE	119	4	29	3.996	10.06
2013	MONDONVILLE	120	4	30	6.813	12.852
2013	MONDONVILLE	121	5	1	7.438	19.146
2013	MONDONVILLE	122	5	2	8.912	16.734
2013	MONDONVILLE	123	5	3	10.262	16.744
2013	MONDONVILLE	124	5	4	7.489	19.568
2013	MONDONVILLE	125	5	5	7.56	22.228
2013	MONDONVILLE	126	5	6	7.518	25.046
2013	MONDONVILLE	127	5	7	12.498	20.382
2013	MONDONVILLE	128	5	8	13.404	24.462
2013	MONDONVILLE	129	5	9	10.866	18.142
2013	MONDONVILLE	130	5	10	9.174	16.514
2013	MONDONVILLE	131	5	11	8.064	17.046
2013	MONDONVILLE	132	5	12	9.638	15.738
2013	MONDONVILLE	133	5	13	8.307	18.272
2013	MONDONVILLE	134	5	14	5.854	23.12
2013	MONDONVILLE	135	5	15	6.712	12.872
2013	MONDONVILLE	136	5	16	5.48	15.116
2013	MONDONVILLE	137	5	17	3.298	19.427
2013	MONDONVILLE	138	5	18	8.498	14.984
2013	MONDONVILLE	139	5	19	7.942	15.448
2013	MONDONVILLE	140	5	20	5.864	16.564
2013	MONDONVILLE	141	5	21	6.692	11.864
2013	MONDONVILLE	142	5	22	10.372	17.548
2013	MONDONVILLE	143	5	23	7.68	15.155
2013	MONDONVILLE	144	5	24	6.368	12.519
2013	MONDONVILLE	145	5	25	5.178	14.763
2013	MONDONVILLE	146	5	26	2.732	18.161
2013	MONDONVILLE	147	5	27	5.46	22.087
2013	MONDONVILLE	148	5	28	6.58	13.274
2013	MONDONVILLE	149	5	29	6.127	12.318
2013	MONDONVILLE	150	5	30	7.338	14.372
2013	MONDONVILLE	151	5	31	10.786	17.106
2013	MONDONVILLE	152	6	1	11.854	19.8
2013	MONDONVILLE	153	6	2	11.068	19.598
2013	MONDONVILLE	154	6	3	9.626	21.605
2013	MONDONVILLE	155	6	4	7.722	22.589
2013	MONDONVILLE	156	6	5	9.96	26.758
2013	MONDONVILLE	157	6	6	11.974	25.775
2013	MONDONVILLE	158	6	7	12.428	26.016
2013	MONDONVILLE	159	6	8	11.774	17.84
2013	MONDONVILLE	160	6	9	11.038	17.871
2013	MONDONVILLE	161	6	10	11.562	20.14
2013	MONDONVILLE	162	6	11	10.756	23.872
2013	MONDONVILLE	163	6	12	13.324	28.52
2013	MONDONVILLE	164	6	13	12.418	19.307
2013	MONDONVILLE	165	6	14	11.39	26.998
2013	MONDONVILLE	166	6	15	14.834	24.232
2013	MONDONVILLE	167	6	16	12.579	29.27
2013	MONDONVILLE	168	6	17	16.614	27.428
2013	MONDONVILLE	169	6	18	14.31	23.02
2013	MONDONVILLE	170	6	19	13.022	18.393
2013	MONDONVILLE	171	6	20	11.683	19.357
2013	MONDONVILLE	172	6	21	9.95	18.152
2013	MONDONVILLE	173	6	22	11.743	22.508
2013	MONDONVILLE	174	6	23	11.29	19.286
2013	MONDONVILLE	175	6	24	9.496	17.991
2013	MONDONVILLE	176	6	25	10.474	21.344
2013	MONDONVILLE	177	6	26	9.858	22.98
2013	MONDONVILLE	178	6	27	9.96	23.231
2013	MONDONVILLE	179	6	28	12.921	20.35
2013	MONDONVILLE	180	6	29	14.562	22.408
2013	MONDONVILLE	181	6	30	14.854	25.876
2013	MONDONVILLE	182	7	1	13.082	29.708
2013	MONDONVILLE	183	7	2	15.416	28.699
2013	MONDONVILLE	184	7	3	15.84	21.866
2013	MONDONVILLE	185	7	4	14.381	25.124
2013	MONDONVILLE	186	7	5	13.526	30.52
2013	MONDONVILLE	187	7	6	14.814	32.508
2013	MONDONVILLE	188	7	7	18.031	32.039
2013	MONDONVILLE	189	7	8	16.925	34.115
2013	MONDONVILLE	190	7	9	17.659	34.796
2013	MONDONVILLE	191	7	10	17.187	32.039
2013	MONDONVILLE	192	7	11	17.146	32.268
2013	MONDONVILLE	193	7	12	17.528	33.865
2013	MONDONVILLE	194	7	13	19.126	34.296
2013	MONDONVILLE	195	7	14	17.488	29.05
2013	MONDONVILLE	196	7	15	17.378	32.109
2013	MONDONVILLE	197	7	16	16.925	32.408
2013	MONDONVILLE	198	7	17	18.493	29.67
2013	MONDONVILLE	199	7	18	17.8	30.92
2013	MONDONVILLE	200	7	19	16.886	32.428
2013	MONDONVILLE	201	7	20	19.166	34.105
2013	MONDONVILLE	202	7	21	18.282	35.244
2013	MONDONVILLE	203	7	22	18.544	34.275
2013	MONDONVILLE	204	7	23	20.371	31.749
2013	MONDONVILLE	205	7	24	19.398	32.058
2013	MONDONVILLE	206	7	25	18.604	37.268
2013	MONDONVILLE	207	7	26	21.907	35.951
2013	MONDONVILLE	208	7	27	20.482	35.302
2013	MONDONVILLE	209	7	28	17.588	28.968
2013	MONDONVILLE	210	7	29	15.316	26.436
2013	MONDONVILLE	211	7	30	15.609	28.609
2013	MONDONVILLE	212	7	31	15.176	35.013
2013	MONDONVILLE	213	8	1	21.164	34.226
2013	MONDONVILLE	214	8	2	21.495	34.246
2013	MONDONVILLE	215	8	3	20.2	29.67
2013	MONDONVILLE	216	8	4	19.427	31.328
2013	MONDONVILLE	217	8	5	17.247	30.43
2013	MONDONVILLE	218	8	6	17.187	28.699
2013	MONDONVILLE	219	8	7	15.256	24.372
2013	MONDONVILLE	220	8	8	15.206	23.812
2013	MONDONVILLE	221	8	9	15.026	25.476
2013	MONDONVILLE	222	8	10	15.397	25.895
2013	MONDONVILLE	223	8	11	14.008	29.17
2013	MONDONVILLE	224	8	12	14.814	31.858
2013	MONDONVILLE	225	8	13	17.488	27.577
2013	MONDONVILLE	226	8	14	14.25	28.178
2013	MONDONVILLE	227	8	15	12.066	30.16
2013	MONDONVILLE	228	8	16	14.562	31.218
2013	MONDONVILLE	229	8	17	16.915	28.188
2013	MONDONVILLE	230	8	18	14.159	31.439
2013	MONDONVILLE	231	8	19	15.78	22.859
2013	MONDONVILLE	232	8	20	12.519	27.708
2013	MONDONVILLE	233	8	21	11.058	31.109
2013	MONDONVILLE	234	8	22	13.526	31.039
2013	MONDONVILLE	235	8	23	18.915	26.466
2013	MONDONVILLE	236	8	24	15.518	24.372
2013	MONDONVILLE	237	8	25	13.374	24.462
2013	MONDONVILLE	238	8	26	14.874	23.241
2013	MONDONVILLE	239	8	27	15.095	25.695
2013	MONDONVILLE	240	8	28	13.496	25.204
2013	MONDONVILLE	241	8	29	13.526	26.497
2013	MONDONVILLE	242	8	30	12.076	26.616
2013	MONDONVILLE	243	8	31	14.048	27.577
2013	MONDONVILLE	244	9	1	14.552	27.868
2013	MONDONVILLE	245	9	2	12.016	28.118
2013	MONDONVILLE	246	9	3	9.335	31.98
2013	MONDONVILLE	247	9	4	12.901	32.728
2013	MONDONVILLE	248	9	5	18.393	31.678
2013	MONDONVILLE	249	9	6	17.84	25.005
2013	MONDONVILLE	250	9	7	14.572	17.972
2013	MONDONVILLE	251	9	8	13.163	17.72
2013	MONDONVILLE	252	9	9	10.726	22.708
2013	MONDONVILLE	253	9	10	14.331	21.806
2013	MONDONVILLE	254	9	11	11.008	21.315
2013	MONDONVILLE	255	9	12	11.653	20.814
2013	MONDONVILLE	256	9	13	13.556	23.892
2013	MONDONVILLE	257	9	14	11.29	26.346
2013	MONDONVILLE	258	9	15	9.678	18.704
2013	MONDONVILLE	259	9	16	8.71	20.13
2013	MONDONVILLE	260	9	17	12.478	17.871
2013	MONDONVILLE	261	9	18	14.462	22.518
2013	MONDONVILLE	262	9	19	12.73	20.44
2013	MONDONVILLE	263	9	20	13.364	23.601
2013	MONDONVILLE	264	9	21	11.25	22.518
2013	MONDONVILLE	265	9	22	9.112	26.736
2013	MONDONVILLE	266	9	23	10.101	28.128
2013	MONDONVILLE	267	9	24	15.98	28.699
2013	MONDONVILLE	268	9	25	14.17	29.189
2013	MONDONVILLE	269	9	26	17.086	28.64
2013	MONDONVILLE	270	9	27	19.517	27.618
2013	MONDONVILLE	271	9	28	16.182	26.526
2013	MONDONVILLE	272	9	29	13.848	23.25
2013	MONDONVILLE	273	9	30	12.539	23.15
2013	MONDONVILLE	274	10	1	13.707	29.109
2013	MONDONVILLE	275	10	2	15.619	30.039
2013	MONDONVILLE	276	10	3	18.512	21.074
2013	MONDONVILLE	277	10	4	16.02	19.317
2013	MONDONVILLE	278	10	5	14.331	21.746
2013	MONDONVILLE	279	10	6	13.022	20.582
2013	MONDONVILLE	280	10	7	9.678	21.495
2013	MONDONVILLE	281	10	8	10.282	21.254
2013	MONDONVILLE	282	10	9	13.415	18.593
2013	MONDONVILLE	283	10	10	5.713	15.337
2013	MONDONVILLE	284	10	11	3.338	14.714
2013	MONDONVILLE	285	10	12	3.925	18.272
2013	MONDONVILLE	286	10	13	7.722	21.386
2013	MONDONVILLE	287	10	14	10.484	21.978
2013	MONDONVILLE	288	10	15	13.082	20
2013	MONDONVILLE	289	10	16	15.095	22.99
2013	MONDONVILLE	290	10	17	12.016	20.402
2013	MONDONVILLE	291	10	18	11.25	21.826
2013	MONDONVILLE	292	10	19	17.368	22.559
2013	MONDONVILLE	293	10	20	15.106	24.934
2013	MONDONVILLE	294	10	21	15.678	23.752
2013	MONDONVILLE	295	10	22	16.523	22.768
2013	MONDONVILLE	296	10	23	11.632	24.744
2013	MONDONVILLE	297	10	24	9.073	21.666
2013	MONDONVILLE	298	10	25	18.734	22.759
2013	MONDONVILLE	299	10	26	17.78	24.002
2013	MONDONVILLE	300	10	27	13.466	23.952
2013	MONDONVILLE	301	10	28	10.372	24.052
2013	MONDONVILLE	302	10	29	7.842	16.161
2013	MONDONVILLE	303	10	30	4.4	13.968
2013	MONDONVILLE	304	10	31	2.348	15.206
2013	RIVIERES	81	3	22	9.69	16.54
2013	RIVIERES	82	3	23	9.69	16.54
2013	RIVIERES	83	3	24	9.52	17.61
2013	RIVIERES	84	3	25	9.15	17.39
2013	RIVIERES	85	3	26	8.55	15.58
2013	RIVIERES	86	3	27	4.411	16.06
2013	RIVIERES	87	3	28	1.804	18.51
2013	RIVIERES	88	3	29	4.754	12.7
2013	RIVIERES	89	3	30	3.765	19.58
2013	RIVIERES	90	3	31	8.53	16.1
2013	RIVIERES	91	4	1	3.775	15
2013	RIVIERES	92	4	2	5.34	13.3
2013	RIVIERES	93	4	3	7.772	13.5
2013	RIVIERES	94	4	4	1.43	17.45
2013	RIVIERES	95	4	5	6.733	15.11
2013	RIVIERES	96	4	6	3.946	11.61
2013	RIVIERES	97	4	7	3.623	8.05
2013	RIVIERES	98	4	8	3.442	11.61
2013	RIVIERES	99	4	9	3.542	13
2013	RIVIERES	100	4	10	3.562	13.81
2013	RIVIERES	101	4	11	5.522	20.4
2013	RIVIERES	102	4	12	6.926	22.26
2013	RIVIERES	103	4	13	7.944	17.87
2013	RIVIERES	104	4	14	8.66	23.93
2013	RIVIERES	105	4	15	8.82	25.54
2013	RIVIERES	106	4	16	7.984	23.54
2013	RIVIERES	107	4	17	8.11	26.48
2013	RIVIERES	108	4	18	9.33	29.32
2013	RIVIERES	109	4	19	11.06	18.37
2013	RIVIERES	110	4	20	5.986	13.37
2013	RIVIERES	111	4	21	3.442	14.31
2013	RIVIERES	112	4	22	7.884	15.24
2013	RIVIERES	113	4	23	4.158	17.14
2013	RIVIERES	114	4	24	1.896	20.9
2013	RIVIERES	115	4	25	4.128	23.79
2013	RIVIERES	116	4	26	10.25	25.36
2013	RIVIERES	117	4	27	10.85	17.84
2013	RIVIERES	118	4	28	4.573	11.31
2013	RIVIERES	119	4	29	2.35	11.47
2013	RIVIERES	120	4	30	6.743	9.47
2013	RIVIERES	121	5	1	7.622	14.11
2013	RIVIERES	122	5	2	6.694	21.1
2013	RIVIERES	123	5	3	8.61	17.57
2013	RIVIERES	124	5	4	7.016	18.44
2013	RIVIERES	125	5	5	5.2	20
2013	RIVIERES	126	5	6	4.785	22.93
2013	RIVIERES	127	5	7	5.3	24.39
2013	RIVIERES	128	5	8	9.58	20.58
2013	RIVIERES	129	5	9	13.61	25.02
2013	RIVIERES	130	5	10	12.33	20.47
2013	RIVIERES	131	5	11	8.73	17.34
2013	RIVIERES	132	5	12	7.167	16.92
2013	RIVIERES	133	5	13	10.16	15.03
2013	RIVIERES	134	5	14	8.47	19.82
2013	RIVIERES	135	5	15	4.714	23.81
2013	RIVIERES	136	5	16	8.63	13.83
2013	RIVIERES	137	5	17	5.098	15.98
2013	RIVIERES	138	5	18	3.846	19.92
2013	RIVIERES	139	5	19	9.62	16.7
2013	RIVIERES	140	5	20	7.904	15.68
2013	RIVIERES	141	5	21	4.228	17.76
2013	RIVIERES	142	5	22	4.32	12.12
2013	RIVIERES	143	5	23	11.19	19.51
2013	RIVIERES	144	5	24	7.955	17.39
2013	RIVIERES	145	5	25	7.299	15.22
2013	RIVIERES	146	5	26	3.886	15.02
2013	RIVIERES	147	5	27	1.086	18.88
2013	RIVIERES	148	5	28	3.442	22.66
2013	RIVIERES	149	5	29	8.09	14.28
2013	RIVIERES	150	5	30	6.633	14.33
2013	RIVIERES	151	5	31	8.65	15.05
2013	RIVIERES	152	6	1	10.8	17.54
2013	RIVIERES	153	6	2	12.87	21.11
2013	RIVIERES	154	6	3	10.24	22.48
2013	RIVIERES	155	6	4	7.48	23.14
2013	RIVIERES	156	6	5	5.866	22.22
2013	RIVIERES	157	6	6	6.158	28.74
2013	RIVIERES	158	6	7	12.32	28.87
2013	RIVIERES	159	6	8	11.43	28.72
2013	RIVIERES	160	6	9	11.77	20.21
2013	RIVIERES	161	6	10	11.59	18.7
2013	RIVIERES	162	6	11	11.11	21.5
2013	RIVIERES	163	6	12	9.48	24.92
2013	RIVIERES	164	6	13	11.43	28.95
2013	RIVIERES	165	6	14	12.68	23.6
2013	RIVIERES	166	6	15	12.66	28.14
2013	RIVIERES	167	6	16	14.21	25.96
2013	RIVIERES	168	6	17	11.89	33.24
2013	RIVIERES	169	6	18	18.55	31.83
2013	RIVIERES	170	6	19	16.1	27.45
2013	RIVIERES	171	6	20	14.01	20.39
2013	RIVIERES	172	6	21	12.78	21.02
2013	RIVIERES	173	6	22	10.92	18.59
2013	RIVIERES	174	6	23	13.43	22.67
2013	RIVIERES	175	6	24	12.08	20.86
2013	RIVIERES	176	6	25	8.92	18.88
2013	RIVIERES	177	6	26	6.733	21.16
2013	RIVIERES	178	6	27	6.753	24.49
2013	RIVIERES	179	6	28	7.056	23.9
2013	RIVIERES	180	6	29	10.8	21.21
2013	RIVIERES	181	6	30	15.48	23.36
2013	RIVIERES	182	7	1	13.93	27.4
2013	RIVIERES	183	7	2	11.48	31.15
2013	RIVIERES	184	7	3	14.4	30.28
2013	RIVIERES	185	7	4	14.96	21.21
2013	RIVIERES	186	7	5	14.61	25.43
2013	RIVIERES	187	7	6	12.42	31.3
2013	RIVIERES	188	7	7	13.47	32.78
2013	RIVIERES	189	7	8	13.42	32.64
2013	RIVIERES	190	7	9	16.07	34.29
2013	RIVIERES	191	7	10	17.51	35.05
2013	RIVIERES	192	7	11	17.15	33.25
2013	RIVIERES	193	7	12	15.48	32.32
2013	RIVIERES	194	7	13	15.72	33.45
2013	RIVIERES	195	7	14	15.66	34.33
2013	RIVIERES	196	7	15	17.31	29.93
2013	RIVIERES	197	7	16	15.96	32.59
2013	RIVIERES	198	7	17	15.84	32.65
2013	RIVIERES	199	7	18	17.88	30.15
2013	RIVIERES	200	7	19	17.92	31.16
2013	RIVIERES	201	7	20	15.96	32.72
2013	RIVIERES	202	7	21	16.81	35.04
2013	RIVIERES	203	7	22	15.48	36.26
2013	RIVIERES	204	7	23	15.1	34.83
2013	RIVIERES	205	7	24	16.91	34.47
2013	RIVIERES	206	7	25	17.71	32.49
2013	RIVIERES	207	7	26	18.62	36.64
2013	RIVIERES	208	7	27	20.09	35.15
2013	RIVIERES	209	7	28	18.35	33.86
2013	RIVIERES	210	7	29	18.49	26.2
2013	RIVIERES	211	7	30	15.55	26.61
2013	RIVIERES	212	7	31	13.61	28.24
2013	RIVIERES	213	8	1	14.19	35.23
2013	RIVIERES	214	8	2	18.13	33.72
2013	RIVIERES	215	8	3	21.83	34.53
2013	RIVIERES	216	8	4	21.04	30.56
2013	RIVIERES	217	8	5	17.65	32.83
2013	RIVIERES	218	8	6	18.7	33.66
2013	RIVIERES	219	8	7	19.09	31.15
2013	RIVIERES	220	8	8	15.99	25.29
2013	RIVIERES	221	8	9	15.72	22.79
2013	RIVIERES	222	8	10	15.22	26.36
2013	RIVIERES	223	8	11	14.38	26.27
2013	RIVIERES	224	8	12	12.48	30.11
2013	RIVIERES	225	8	13	13.88	33.49
2013	RIVIERES	226	8	14	15.19	28.81
2013	RIVIERES	227	8	15	11.61	28.74
2013	RIVIERES	228	8	16	10.85	30.54
2013	RIVIERES	229	8	17	11.74	32.15
2013	RIVIERES	230	8	18	15.71	29.02
2013	RIVIERES	231	8	19	13.15	31.9
2013	RIVIERES	232	8	20	14.95	22.15
2013	RIVIERES	233	8	21	10.92	28.9
2013	RIVIERES	234	8	22	9.56	33.04
2013	RIVIERES	235	8	23	13.84	32.05
2013	RIVIERES	236	8	24	17.34	29.99
2013	RIVIERES	237	8	25	14.65	24.55
2013	RIVIERES	238	8	26	14.52	21.92
2013	RIVIERES	239	8	27	15.94	23.49
2013	RIVIERES	240	8	28	12.95	24.45
2013	RIVIERES	241	8	29	10.6	25.81
2013	RIVIERES	242	8	30	10.76	27.27
2013	RIVIERES	243	8	31	9.29	26.87
2013	RIVIERES	244	9	1	9.78	28.72
2013	RIVIERES	245	9	2	11.09	29.12
2013	RIVIERES	246	9	3	10.44	29.64
2013	RIVIERES	247	9	4	8.48	32.82
2013	RIVIERES	248	9	5	12.85	32.16
2013	RIVIERES	249	9	6	14.33	31.41
2013	RIVIERES	250	9	7	13.24	27.38
2013	RIVIERES	251	9	8	17.09	20.24
2013	RIVIERES	252	9	9	12.3	19.84
2013	RIVIERES	253	9	10	9.56	22.32
2013	RIVIERES	254	9	11	12.64	23
2013	RIVIERES	255	9	12	9.84	20.87
2013	RIVIERES	256	9	13	8.67	20.9
2013	RIVIERES	257	9	14	12.76	23.46
2013	RIVIERES	258	9	15	10.26	25.84
2013	RIVIERES	259	9	16	8.38	17.57
2013	RIVIERES	260	9	17	7.47	19.23
2013	RIVIERES	261	9	18	11.89	18.62
2013	RIVIERES	262	9	19	14.57	22.21
2013	RIVIERES	263	9	20	12.82	19.93
2013	RIVIERES	264	9	21	11	22.59
2013	RIVIERES	265	9	22	10	23.36
2013	RIVIERES	266	9	23	10.58	28.1
2013	RIVIERES	267	9	24	11.05	29.1
2013	RIVIERES	268	9	25	10.48	29.85
2013	RIVIERES	269	9	26	11.7	31.6
2013	RIVIERES	270	9	27	12.88	30.27
2013	RIVIERES	271	9	28	12.9	31.62
2013	RIVIERES	272	9	29	16.27	26.94
2013	RIVIERES	273	9	30	14.21	22.68
2013	RIVIERES	274	10	1	13.95	22.47
2013	RIVIERES	275	10	2	13.39	28.01
2013	RIVIERES	276	10	3	16.16	30.38
2013	RIVIERES	277	10	4	18.08	22.3
2013	RIVIERES	278	10	5	15.88	19.76
2013	RIVIERES	279	10	6	12.89	21.95
2013	RIVIERES	280	10	7	12.52	20.6
2013	RIVIERES	281	10	8	10.05	22.03
2013	RIVIERES	282	10	9	9.8	21.34
2013	RIVIERES	283	10	10	13.49	18.62
2013	RIVIERES	284	10	11	3.784	16.35
2013	RIVIERES	285	10	12	1.844	15.4
2013	RIVIERES	286	10	13	1.834	16.34
2013	RIVIERES	287	10	14	10.15	21.33
2013	RIVIERES	288	10	15	9.56	22.15
2013	RIVIERES	289	10	16	12.11	18.45
2013	RIVIERES	290	10	17	14.65	22.21
2013	RIVIERES	291	10	18	9.69	23.08
2013	RIVIERES	292	10	19	9.4	25.59
2013	RIVIERES	293	10	20	10.18	26.09
2013	RIVIERES	294	10	21	13.99	27.65
2013	RIVIERES	295	10	22	11.16	25.79
2013	RIVIERES	296	10	23	16.32	23.21
2013	RIVIERES	297	10	24	10.49	24.52
2013	RIVIERES	298	10	25	8.19	24.67
2013	RIVIERES	299	10	26	17.67	24.63
2013	RIVIERES	300	10	27	14.98	26.39
2013	RIVIERES	301	10	28	12.66	23.73
2013	RIVIERES	302	10	29	7.208	24.33
2013	RIVIERES	303	10	30	6.29	16.78
2013	RIVIERES	304	10	31	2.956	14.7
2013	RIVIERES	305	11	1	1.318	14.57
2013	RIVIERES	306	11	2	-0.138	18.37
2013	RIVIERES	307	11	3	11.3	22.78
2013	RIVIERES	308	11	4	7.703	16.63
2013	RIVIERES	309	11	5	8.91	14.08
2013	RIVIERES	310	11	6	10.9	17.37
2013	RIVIERES	311	11	7	11.97	19.5
2013	RIVIERES	312	11	8	10.24	20.42
2013	RIVIERES	313	11	9	8.27	16.39
2013	RIVIERES	314	11	10	9.17	14.35
2013	RIVIERES	315	11	11	6.885	14.65
2013	RIVIERES	316	11	12	3.26	13.17
2013	RIVIERES	317	11	13	1.53	13.09
2013	RIVIERES	318	11	14	8.59	15.84
2013	RIVIERES	319	11	15	5.674	10.77
2013	RIVIERES	320	11	16	3.169	6.854
2013	RIVIERES	321	11	17	1.954	6.764
2013	RIVIERES	322	11	18	5.583	10.2
2013	RIVIERES	323	11	19	6.572	9.15
2013	RIVIERES	324	11	20	4.835	9.44
2013	RIVIERES	325	11	21	2.168	6.471
2013	RIVIERES	326	11	22	2.006	8.57
2013	RIVIERES	327	11	23	1.562	3.664
2013	RIVIERES	328	11	24	2.188	5.866
2013	RIVIERES	329	11	25	4.835	7.45
2013	RIVIERES	330	11	26	-1.16	9.76
2013	RIVIERES	331	11	27	-2.568	7.722
2013	RIVIERES	332	11	28	-5.477	5.3
2013	RIVIERES	333	11	29	-5.892	6.108
2013	RIVIERES	334	11	30	-5.273	4.734
2013	RIVIERES	335	12	1	0.286	9.48
2013	RIVIERES	336	12	2	-3.074	6.854
2013	RIVIERES	337	12	3	-1.09	3.046
2013	RIVIERES	338	12	4	-1.616	5.351
2013	RIVIERES	339	12	5	-2.75	6.592
2013	RIVIERES	340	12	6	1.804	6.209
2013	RIVIERES	341	12	7	0.994	7.48
2013	RIVIERES	342	12	8	-1.554	3.078
2013	RIVIERES	343	12	9	-4.026	12.25
2013	RIVIERES	344	12	10	-4.624	10.22
2013	RIVIERES	345	12	11	-4.858	12.71
2013	RIVIERES	346	12	12	-2.405	15.47
2013	RIVIERES	347	12	13	-2.082	16.54
2013	RIVIERES	348	12	14	-2.973	13.39
2013	RIVIERES	349	12	15	-0.856	10.38
2013	RIVIERES	350	12	16	-1.898	15.68
2013	RIVIERES	351	12	17	-1.716	17.2
2013	RIVIERES	352	12	18	1.014	16.02
2013	RIVIERES	353	12	19	2.087	17.21
2013	RIVIERES	354	12	20	4.552	9.86
2013	RIVIERES	355	12	21	-1.19	10.38
2013	RIVIERES	356	12	22	-2.658	10.12
2013	RIVIERES	357	12	23	-0.624	10.22
2013	RIVIERES	358	12	24	-0.138	14.57
2013	RIVIERES	359	12	25	0.852	12.52
2013	RIVIERES	360	12	26	6.118	13.91
2013	RIVIERES	361	12	27	3.036	9.34
2013	RIVIERES	362	12	28	1.439	15.4
2013	RIVIERES	363	12	29	2.814	10.07
2013	RIVIERES	364	12	30	1.318	8.42
2013	RIVIERES	365	12	31	0.165	10.62
2014	EN CRAMBADE	1	1	1	2.9	10.4
2014	EN CRAMBADE	2	1	2	7.7	15.6
2014	EN CRAMBADE	3	1	3	8.2	13.8
2014	EN CRAMBADE	4	1	4	5.8	13.3
2014	EN CRAMBADE	5	1	5	4.6	12.1
2014	EN CRAMBADE	6	1	6	5.3	12.4
2014	EN CRAMBADE	7	1	7	9.7	13
2014	EN CRAMBADE	8	1	8	10.6	13.5
2014	EN CRAMBADE	9	1	9	10.3	13.3
2014	EN CRAMBADE	10	1	10	3.8	13.5
2014	EN CRAMBADE	11	1	11	8	12.3
2014	EN CRAMBADE	12	1	12	6.8	13.6
2014	EN CRAMBADE	13	1	13	7.9	9.6
2014	EN CRAMBADE	14	1	14	0	9.1
2014	EN CRAMBADE	15	1	15	0.7	9.2
2014	EN CRAMBADE	16	1	16	3.5	10.4
2014	EN CRAMBADE	17	1	17	-0.2	11.7
2014	EN CRAMBADE	18	1	18	4.7	12.6
2014	EN CRAMBADE	19	1	19	2.9	7.9
2014	EN CRAMBADE	20	1	20	4.5	7.8
2014	EN CRAMBADE	21	1	21	2.9	10.5
2014	EN CRAMBADE	22	1	22	-1.9	8.1
2014	EN CRAMBADE	23	1	23	6	10
2014	EN CRAMBADE	24	1	24	7.4	11.2
2014	EN CRAMBADE	25	1	25	9.9	12
2014	EN CRAMBADE	26	1	26	9.3	13.9
2014	EN CRAMBADE	27	1	27	5.1	8.6
2014	EN CRAMBADE	28	1	28	3.3	11.8
2014	EN CRAMBADE	29	1	29	2.2	13
2014	EN CRAMBADE	30	1	30	4.1	8.5
2014	EN CRAMBADE	31	1	31	-0.1	10.9
2014	EN CRAMBADE	32	2	1	3.7	7.8
2014	EN CRAMBADE	33	2	2	3.4	9.3
2014	EN CRAMBADE	34	2	3	-1.1	9.7
2014	EN CRAMBADE	35	2	4	0.1	11.7
2014	EN CRAMBADE	36	2	5	6.7	10.2
2014	EN CRAMBADE	37	2	6	0.5	11.8
2014	EN CRAMBADE	38	2	7	6.2	12.8
2014	EN CRAMBADE	39	2	8	3.1	12.5
2014	EN CRAMBADE	40	2	9	1.5	11.3
2014	EN CRAMBADE	41	2	10	5	10
2014	EN CRAMBADE	42	2	11	2.6	9.1
2014	EN CRAMBADE	43	2	12	2.5	12
2014	EN CRAMBADE	44	2	13	3.7	14.2
2014	EN CRAMBADE	45	2	14	5.9	12.7
2014	EN CRAMBADE	46	2	15	8.3	11.1
2014	EN CRAMBADE	47	2	16	5.4	9.1
2014	EN CRAMBADE	48	2	17	-0.2	12.7
2014	EN CRAMBADE	49	2	18	5.8	12.7
2014	EN CRAMBADE	50	2	19	5.8	13.1
2014	EN CRAMBADE	51	2	20	2.5	13.8
2014	EN CRAMBADE	52	2	21	4.8	10.1
2014	EN CRAMBADE	53	2	22	-1.2	14.6
2014	EN CRAMBADE	54	2	23	0.1	15.6
2014	EN CRAMBADE	55	2	24	9.6	15.3
2014	EN CRAMBADE	56	2	25	8.4	15.1
2014	EN CRAMBADE	57	2	26	4.3	9.5
2014	EN CRAMBADE	58	2	27	-0.2	11.7
2014	EN CRAMBADE	59	2	28	3.6	9.1
2014	EN CRAMBADE	60	3	1	4.3	10.8
2014	EN CRAMBADE	61	3	2	-1.1	12.8
2014	EN CRAMBADE	62	3	3	5.5	9.5
2014	EN CRAMBADE	63	3	4	4.7	11.7
2014	EN CRAMBADE	64	3	5	5	14
2014	EN CRAMBADE	65	3	6	0.6	14.6
2014	EN CRAMBADE	66	3	7	-1.5	16.6
2014	EN CRAMBADE	67	3	8	-1.9	19.5
2014	EN CRAMBADE	68	3	9	8.8	18.9
2014	EN CRAMBADE	69	3	10	-1	18.7
2014	EN CRAMBADE	70	3	11	2.5	15.9
2014	EN CRAMBADE	71	3	12	4.4	17.6
2014	EN CRAMBADE	72	3	13	1.7	18.6
2014	EN CRAMBADE	73	3	14	-0.3	20.5
2014	EN CRAMBADE	74	3	15	6.4	14.7
2014	EN CRAMBADE	75	3	16	7.9	17.6
2014	EN CRAMBADE	76	3	17	0.6	22.8
2014	EN CRAMBADE	77	3	18	2.5	13.2
2014	EN CRAMBADE	78	3	19	8.9	15.7
2014	EN CRAMBADE	79	3	20	2.4	17.8
2014	EN CRAMBADE	80	3	21	9.2	16.3
2014	EN CRAMBADE	81	3	22	7.1	10.6
2014	EN CRAMBADE	82	3	23	3.5	9.3
2014	EN CRAMBADE	83	3	24	2	13.5
2014	EN CRAMBADE	84	3	25	7.1	10.3
2014	EN CRAMBADE	85	3	26	4.5	10.9
2014	EN CRAMBADE	86	3	27	2.1	13.1
2014	EN CRAMBADE	87	3	28	1.1	16.7
2014	EN CRAMBADE	88	3	29	10.2	16.6
2014	EN CRAMBADE	89	3	30	11.4	16.4
2014	EN CRAMBADE	90	3	31	11.6	18.2
2014	EN CRAMBADE	91	4	1	11.4	17.6
2014	EN CRAMBADE	92	4	2	12	15.2
2014	EN CRAMBADE	93	4	3	10.5	14.5
2014	EN CRAMBADE	94	4	4	8.8	15.5
2014	EN CRAMBADE	95	4	5	1.9	18.3
2014	EN CRAMBADE	96	4	6	9.1	21.2
2014	EN CRAMBADE	97	4	7	7.8	24.4
2014	EN CRAMBADE	98	4	8	11.6	15.7
2014	EN CRAMBADE	99	4	9	2.3	20.1
2014	EN CRAMBADE	100	4	10	3	25.3
2014	EN CRAMBADE	101	4	11	7.8	22.1
2014	EN CRAMBADE	102	4	12	10.7	18
2014	EN CRAMBADE	103	4	13	9.9	20.5
2014	EN CRAMBADE	104	4	14	4.3	22.6
2014	EN CRAMBADE	105	4	15	3.2	23.7
2014	EN CRAMBADE	106	4	16	2	25
2014	EN CRAMBADE	107	4	17	9.5	23.5
2014	EN CRAMBADE	108	4	18	5	20.8
2014	EN CRAMBADE	109	4	19	10.1	18
2014	EN CRAMBADE	110	4	20	8.4	10.3
2014	EN CRAMBADE	111	4	21	7.6	18.1
2014	EN CRAMBADE	112	4	22	11.3	16.7
2014	EN CRAMBADE	113	4	23	5.2	22.6
2014	EN CRAMBADE	114	4	24	11.5	22.5
2014	EN CRAMBADE	115	4	25	8.4	15
2014	EN CRAMBADE	116	4	26	3.6	17.6
2014	EN CRAMBADE	117	4	27	7.8	15.5
2014	EN CRAMBADE	118	4	28	8.7	15.9
2014	EN CRAMBADE	119	4	29	6.7	19.1
2014	EN CRAMBADE	120	4	30	11.3	17.9
2014	EN CRAMBADE	121	5	1	10.9	17.2
2014	EN CRAMBADE	122	5	2	9.4	15.8
2014	EN CRAMBADE	123	5	3	11.3	16.4
2014	EN CRAMBADE	124	5	4	4.8	18.5
2014	EN CRAMBADE	125	5	5	3	22.1
2014	EN CRAMBADE	126	5	6	13	20.9
2014	EN CRAMBADE	127	5	7	12.5	19.1
2014	EN CRAMBADE	128	5	8	7.7	21.1
2014	EN CRAMBADE	129	5	9	10.1	19.4
2014	EN CRAMBADE	130	5	10	8.2	23.4
2014	EN CRAMBADE	131	5	11	12.6	17.9
2014	EN CRAMBADE	132	5	12	7.2	17.6
2014	EN CRAMBADE	133	5	13	8.3	16.1
2014	EN CRAMBADE	134	5	14	7.1	18.4
2014	EN CRAMBADE	135	5	15	3	19.9
2014	EN CRAMBADE	136	5	16	4.4	20.6
2014	EN CRAMBADE	137	5	17	5.2	21.4
2014	EN CRAMBADE	138	5	18	5.7	23.7
2014	EN CRAMBADE	139	5	19	13.2	22.2
2014	EN CRAMBADE	140	5	20	14.8	20.4
2014	EN CRAMBADE	141	5	21	15.6	20.4
2014	EN CRAMBADE	142	5	22	14.2	25.6
2014	EN CRAMBADE	143	5	23	6.8	20.7
2014	EN CRAMBADE	144	5	24	4.2	21.2
2014	EN CRAMBADE	145	5	25	9.9	22.5
2014	EN CRAMBADE	146	5	26	11.4	14.6
2014	EN CRAMBADE	147	5	27	7.5	19.6
2014	EN CRAMBADE	148	5	28	6.3	20.7
2014	EN CRAMBADE	149	5	29	11.1	19.1
2014	EN CRAMBADE	150	5	30	7.7	19.7
2014	EN CRAMBADE	151	5	31	11.9	20.2
2014	EN CRAMBADE	152	6	1	13.7	22.3
2014	EN CRAMBADE	153	6	2	12.8	22.4
2014	EN CRAMBADE	154	6	3	12.6	22.3
2014	EN CRAMBADE	155	6	4	10.6	18
2014	EN CRAMBADE	156	6	5	8.7	26
2014	EN CRAMBADE	157	6	6	15.1	23.7
2014	EN CRAMBADE	158	6	7	17.1	26.3
2014	EN CRAMBADE	159	6	8	16.8	28.7
2014	EN CRAMBADE	160	6	9	16.8	29.8
2014	EN CRAMBADE	161	6	10	14	26
2014	EN CRAMBADE	162	6	11	16.8	29.7
2014	EN CRAMBADE	163	6	12	14.9	31.4
2014	EN CRAMBADE	164	6	13	18.3	31.3
2014	EN CRAMBADE	165	6	14	17.3	26.5
2014	EN CRAMBADE	166	6	15	14.7	23.2
2014	EN CRAMBADE	167	6	16	14.1	25.1
2014	EN CRAMBADE	168	6	17	14.9	26
2014	EN CRAMBADE	169	6	18	11.7	25.2
2014	EN CRAMBADE	170	6	19	9	28.4
2014	EN CRAMBADE	171	6	20	10.1	32.1
2014	EN CRAMBADE	172	6	21	13	31.4
2014	EN CRAMBADE	173	6	22	18.5	28.9
2014	EN CRAMBADE	174	6	23	17.1	27.6
2014	EN CRAMBADE	175	6	24	16.2	26.4
2014	EN CRAMBADE	176	6	25	15.5	27.9
2014	EN CRAMBADE	177	6	26	16.5	25.9
2014	EN CRAMBADE	178	6	27	11.9	28.3
2014	EN CRAMBADE	179	6	28	17.7	30.9
2014	EN CRAMBADE	180	6	29	14	22
2014	EN CRAMBADE	181	6	30	11.2	25.3
2014	EN CRAMBADE	182	7	1	11.6	25
2014	EN CRAMBADE	183	7	2	16.8	25.1
2014	EN CRAMBADE	184	7	3	11.6	23.4
2014	EN CRAMBADE	185	7	4	14.4	24.2
2014	EN CRAMBADE	186	7	5	11.3	28.5
2014	EN CRAMBADE	187	7	6	17.5	28
2014	EN CRAMBADE	188	7	7	13.1	18.7
2014	EN CRAMBADE	189	7	8	12.4	23.2
2014	EN CRAMBADE	190	7	9	13.8	22.5
2014	EN CRAMBADE	191	7	10	14.6	22.2
2014	EN CRAMBADE	192	7	11	15.6	23.8
2014	EN CRAMBADE	193	7	12	14.9	22.9
2014	EN CRAMBADE	194	7	13	13.5	26.2
2014	EN CRAMBADE	195	7	14	16.2	26.2
2014	EN CRAMBADE	196	7	15	10.8	28.5
2014	EN CRAMBADE	197	7	16	11.1	33.6
2014	EN CRAMBADE	198	7	17	11.9	31.6
2014	EN CRAMBADE	199	7	18	19.2	29.1
2014	EN CRAMBADE	200	7	19	20.9	25.9
2014	EN CRAMBADE	201	7	20	18	24.9
2014	EN CRAMBADE	202	7	21	16.4	25.1
2014	EN CRAMBADE	203	7	22	14.4	27
2014	EN CRAMBADE	204	7	23	13.2	29.7
2014	EN CRAMBADE	205	7	24	15	30.8
2014	EN CRAMBADE	206	7	25	17.5	22.7
2014	EN CRAMBADE	207	7	26	12.1	29.2
2014	EN CRAMBADE	208	7	27	17	29.3
2014	EN CRAMBADE	209	7	28	13.4	26.1
2014	EN CRAMBADE	210	7	29	13.9	22.9
2014	EN CRAMBADE	211	7	30	16.1	25.5
2014	EN CRAMBADE	212	7	31	11.5	28.2
2014	EN CRAMBADE	213	8	1	11.6	28.6
2014	EN CRAMBADE	214	8	2	17	27.4
2014	EN CRAMBADE	215	8	3	13.1	29
2014	EN CRAMBADE	216	8	4	17.2	24.3
2014	EN CRAMBADE	217	8	5	17.1	27.4
2014	EN CRAMBADE	218	8	6	11.4	28
2014	EN CRAMBADE	219	8	7	14.9	28.2
2014	EN CRAMBADE	220	8	8	15	30.2
2014	EN CRAMBADE	221	8	9	15.8	26.6
2014	EN CRAMBADE	222	8	10	19.1	30.2
2014	EN CRAMBADE	223	8	11	18	23.1
2014	EN CRAMBADE	224	8	12	14	25.2
2014	EN CRAMBADE	225	8	13	16	22.7
2014	EN CRAMBADE	226	8	14	11.4	24
2014	EN CRAMBADE	227	8	15	12.4	22.9
2014	EN CRAMBADE	228	8	16	12.4	23
2014	EN CRAMBADE	229	8	17	7.3	27.1
2014	EN CRAMBADE	230	8	18	8.3	27.9
2014	EN CRAMBADE	231	8	19	16.8	22.7
2014	EN CRAMBADE	232	8	20	10.1	21.6
2014	EN CRAMBADE	233	8	21	9.2	24.6
2014	EN CRAMBADE	234	8	22	10.5	22.7
2014	EN CRAMBADE	235	8	23	14.4	24.4
2014	EN CRAMBADE	236	8	24	9.5	26.6
2014	EN CRAMBADE	237	8	25	12	30.6
2014	EN CRAMBADE	238	8	26	16.6	27
2014	EN CRAMBADE	239	8	27	18.2	26.3
2014	EN CRAMBADE	240	8	28	12.4	32.7
2014	EN CRAMBADE	241	8	29	17	23.2
2014	EN CRAMBADE	242	8	30	17.3	26.5
2014	EN CRAMBADE	243	8	31	15.4	27.2
2014	EN CRAMBADE	244	9	1	11.7	27.1
2014	EN CRAMBADE	245	9	2	8.4	27.6
2014	EN CRAMBADE	246	9	3	7.4	29.5
2014	EN CRAMBADE	247	9	4	13.6	28.1
2014	EN CRAMBADE	248	9	5	15.3	26.7
2014	EN CRAMBADE	249	9	6	10.8	30.6
2014	EN CRAMBADE	250	9	7	13.3	32.7
2014	EN CRAMBADE	251	9	8	17.1	25.4
2014	EN CRAMBADE	252	9	9	12.8	30
2014	EN CRAMBADE	253	9	10	12.6	31
2014	EN CRAMBADE	254	9	11	11.9	30.4
2014	EN CRAMBADE	255	9	12	10.7	27.9
2014	EN CRAMBADE	256	9	13	6.4	28.1
2014	EN CRAMBADE	257	9	14	8.3	28.5
2014	EN CRAMBADE	258	9	15	12.7	27.2
2014	EN CRAMBADE	259	9	16	17.2	25.9
2014	EN CRAMBADE	260	9	17	16.1	28.4
2014	EN CRAMBADE	261	9	18	18.5	27
2014	EN CRAMBADE	262	9	19	20.7	29.6
2014	EN CRAMBADE	263	9	20	15.2	30.5
2014	EN CRAMBADE	264	9	21	14.8	26.8
2014	EN CRAMBADE	265	9	22	11.3	23.9
2014	EN CRAMBADE	266	9	23	9.7	21.4
2014	EN CRAMBADE	267	9	24	12.9	22.1
2014	EN CRAMBADE	268	9	25	9.9	22.3
2014	EN CRAMBADE	269	9	26	4.3	23.5
2014	EN CRAMBADE	270	9	27	4.3	26.4
2014	EN CRAMBADE	271	9	28	17.1	26.4
2014	EN CRAMBADE	272	9	29	17.6	26.4
2014	EN CRAMBADE	273	9	30	17.5	24
2014	MONDONVILLE	1	1	1	2.974	11.108
2014	MONDONVILLE	2	1	2	8.236	14.3
2014	MONDONVILLE	3	1	3	6.712	11.824
2014	MONDONVILLE	4	1	4	5.299	13.707
2014	MONDONVILLE	5	1	5	4.682	12.277
2014	MONDONVILLE	6	1	6	6.005	14.12
2014	MONDONVILLE	7	1	7	10.624	14.1
2014	MONDONVILLE	8	1	8	10.706	14.29
2014	MONDONVILLE	9	1	9	8.226	13.848
2014	MONDONVILLE	10	1	10	3.116	13.223
2014	MONDONVILLE	11	1	11	7.116	11.199
2014	MONDONVILLE	12	1	12	5.308	14.562
2014	MONDONVILLE	13	1	13	3.157	9.668
2014	MONDONVILLE	14	1	14	2.672	9.798
2014	MONDONVILLE	15	1	15	1.792	8.86
2014	MONDONVILLE	16	1	16	4.612	11.159
2014	MONDONVILLE	17	1	17	-0.098	13.142
2014	MONDONVILLE	18	1	18	1.338	11.492
2014	MONDONVILLE	19	1	19	2.005	8.084
2014	MONDONVILLE	20	1	20	3.844	8.044
2014	MONDONVILLE	21	1	21	0.063	9.93
2014	MONDONVILLE	22	1	22	-0.464	8.356
2014	MONDONVILLE	23	1	23	5.571	9.96
2014	MONDONVILLE	24	1	24	7.57	11.219
2014	MONDONVILLE	25	1	25	9.254	12.076
2014	MONDONVILLE	26	1	26	9.476	12.639
2014	MONDONVILLE	27	1	27	3.278	10.504
2014	MONDONVILLE	28	1	28	2.792	11.612
2014	MONDONVILLE	29	1	29	4.298	11.028
2014	MONDONVILLE	30	1	30	2.611	8.468
2014	MONDONVILLE	31	1	31	0.326	8.386
2014	MONDONVILLE	32	2	1	2.894	7.852
2014	MONDONVILLE	33	2	2	2.186	9.032
2014	MONDONVILLE	34	2	3	-1.072	10.12
2014	MONDONVILLE	35	2	4	0.446	11.925
2014	MONDONVILLE	36	2	5	3.208	11.47
2014	MONDONVILLE	37	2	6	2.288	12.821
2014	MONDONVILLE	38	2	7	3.915	12.116
2014	MONDONVILLE	39	2	8	4.581	13.002
2014	MONDONVILLE	40	2	9	2.995	11.29
2014	MONDONVILLE	41	2	10	5.066	10.04
2014	MONDONVILLE	42	2	11	2.754	8.618
2014	MONDONVILLE	43	2	12	2.894	11.974
2014	MONDONVILLE	44	2	13	4.976	12.558
2014	MONDONVILLE	45	2	14	5.956	14.059
2014	MONDONVILLE	46	2	15	6.59	10.382
2014	MONDONVILLE	47	2	16	1.882	10.12
2014	MONDONVILLE	48	2	17	-0.059	13.726
2014	MONDONVILLE	49	2	18	3.389	12.558
2014	MONDONVILLE	50	2	19	4.914	12.177
2014	MONDONVILLE	51	2	20	3.44	13.788
2014	MONDONVILLE	52	2	21	3.157	9.98
2014	MONDONVILLE	53	2	22	1.014	13.868
2014	MONDONVILLE	54	2	23	1.539	15.9
2014	MONDONVILLE	55	2	24	5.359	16.161
2014	MONDONVILLE	56	2	25	4.552	16.442
2014	MONDONVILLE	57	2	26	4.086	9.406
2014	MONDONVILLE	58	2	27	1.135	11.734
2014	MONDONVILLE	59	2	28	3.602	9.385
2014	MONDONVILLE	60	3	1	3.238	9.98
2014	MONDONVILLE	61	3	2	0.193	13.184
2014	MONDONVILLE	62	3	3	4.39	9.878
2014	MONDONVILLE	63	3	4	4.349	11.653
2014	MONDONVILLE	64	3	5	4.248	13.988
2014	MONDONVILLE	65	3	6	1.802	15.106
2014	MONDONVILLE	66	3	7	0.042	16.785
2014	MONDONVILLE	67	3	8	0.163	19.246
2014	MONDONVILLE	68	3	9	6.208	19.357
2014	MONDONVILLE	69	3	10	2.5	18.593
2014	MONDONVILLE	70	3	11	5.38	15.628
2014	MONDONVILLE	71	3	12	2.754	17.166
2014	MONDONVILLE	72	3	13	2.773	18.976
2014	MONDONVILLE	73	3	14	2.469	19.739
2014	MONDONVILLE	74	3	15	7.095	14.19
2014	MONDONVILLE	75	3	16	6.49	16.936
2014	MONDONVILLE	76	3	17	2.652	22.148
2014	MONDONVILLE	77	3	18	6.874	12.63
2014	MONDONVILLE	78	3	19	5.37	16.564
2014	MONDONVILLE	79	3	20	3.904	19.317
2014	MONDONVILLE	80	3	21	9.597	18.432
2014	MONDONVILLE	81	3	22	3.844	11.935
2014	MONDONVILLE	82	3	23	3.116	9.546
2014	MONDONVILLE	83	3	24	2.672	12.498
2014	MONDONVILLE	84	3	25	4.248	9.768
2014	MONDONVILLE	85	3	26	3.904	11.451
2014	MONDONVILLE	86	3	27	2.318	12.69
2014	MONDONVILLE	87	3	28	2.136	17.388
2014	MONDONVILLE	88	3	29	10.474	16.544
2014	MONDONVILLE	89	3	30	11.592	15.759
2014	MONDONVILLE	90	3	31	11.39	19.436
2014	MONDONVILLE	91	4	1	11.683	19.176
2014	MONDONVILLE	92	4	2	11.854	16.564
2014	MONDONVILLE	93	4	3	9.496	13.747
2014	MONDONVILLE	94	4	4	6.45	15.337
2014	MONDONVILLE	95	4	5	3.48	18.292
2014	MONDONVILLE	96	4	6	9.154	21.193
2014	MONDONVILLE	97	4	7	9.516	26.517
2014	MONDONVILLE	98	4	8	8.236	16.402
2014	MONDONVILLE	99	4	9	4.642	19.638
2014	MONDONVILLE	100	4	10	5.167	24.112
2014	MONDONVILLE	101	4	11	9.858	21.756
2014	MONDONVILLE	102	4	12	10.534	18.533
2014	MONDONVILLE	103	4	13	8.84	20.702
2014	MONDONVILLE	104	4	14	6.127	22.93
2014	MONDONVILLE	105	4	15	5.359	23.15
2014	MONDONVILLE	106	4	16	3.764	24.384
2014	MONDONVILLE	107	4	17	7.771	22.849
2014	MONDONVILLE	108	4	18	7.942	20.884
2014	MONDONVILLE	109	4	19	8.588	18.192
2014	MONDONVILLE	110	4	20	8.386	12.912
2014	MONDONVILLE	111	4	21	5.49	19.176
2014	MONDONVILLE	112	4	22	8.8	16.845
2014	MONDONVILLE	113	4	23	6.813	23.01
2014	MONDONVILLE	114	4	24	9.858	21.656
2014	MONDONVILLE	115	4	25	7.61	15.528
2014	MONDONVILLE	116	4	26	5.581	17.046
2014	MONDONVILLE	117	4	27	6.914	15.578
2014	MONDONVILLE	118	4	28	7.398	15.919
2014	MONDONVILLE	119	4	29	7.056	17.89
2014	MONDONVILLE	120	4	30	10.907	17.79
2014	MONDONVILLE	121	5	1	9.878	16.302
2014	MONDONVILLE	122	5	2	9.395	16.191
2014	MONDONVILLE	123	5	3	6.652	16.241
2014	MONDONVILLE	124	5	4	3.338	18.474
2014	MONDONVILLE	125	5	5	4.894	23.622
2014	MONDONVILLE	126	5	6	11.974	20.532
2014	MONDONVILLE	127	5	7	10.484	20.521
2014	MONDONVILLE	128	5	8	8.559	20.904
2014	MONDONVILLE	129	5	9	10.394	21.184
2014	MONDONVILLE	130	5	10	9.032	22.508
2014	MONDONVILLE	131	5	11	9.193	18.352
2014	MONDONVILLE	132	5	12	7.812	17.288
2014	MONDONVILLE	133	5	13	5.4	17.117
2014	MONDONVILLE	134	5	14	5.995	19.046
2014	MONDONVILLE	135	5	15	4.632	21.224
2014	MONDONVILLE	136	5	16	3.338	21.344
2014	MONDONVILLE	137	5	17	5.48	22.559
2014	MONDONVILLE	138	5	18	6.894	24.823
2014	MONDONVILLE	139	5	19	12.8	23.622
2014	MONDONVILLE	140	5	20	14.834	22.798
2014	MONDONVILLE	141	5	21	14.904	22.258
2014	MONDONVILLE	142	5	22	10.06	24.343
2014	MONDONVILLE	143	5	23	6.874	20.962
2014	MONDONVILLE	144	5	24	6.702	20.411
2014	MONDONVILLE	145	5	25	11.572	22.89
2014	MONDONVILLE	146	5	26	9.466	16.222
2014	MONDONVILLE	147	5	27	7.742	19.8
2014	MONDONVILLE	148	5	28	6.692	20.21
2014	MONDONVILLE	149	5	29	10.06	20.189
2014	MONDONVILLE	150	5	30	9.416	20.241
2014	MONDONVILLE	151	5	31	12.036	20.884
2014	MONDONVILLE	152	6	1	13.042	22.859
2014	MONDONVILLE	153	6	2	11.653	23.17
2014	MONDONVILLE	154	6	3	11.764	21.415
2014	MONDONVILLE	155	6	4	8.386	17.991
2014	MONDONVILLE	156	6	5	7.136	26.668
2014	MONDONVILLE	157	6	6	15.186	25.554
2014	MONDONVILLE	158	6	7	17.146	29.308
2014	MONDONVILLE	159	6	8	16.161	31.558
2014	MONDONVILLE	160	6	9	16.02	32.078
2014	MONDONVILLE	161	6	10	16.906	26.658
2014	MONDONVILLE	162	6	11	16.252	30.02
2014	MONDONVILLE	163	6	12	16.936	32.078
2014	MONDONVILLE	164	6	13	18.714	31.858
2014	MONDONVILLE	165	6	14	15.508	27.338
2014	MONDONVILLE	166	6	15	13.304	23.932
2014	MONDONVILLE	167	6	16	12.942	26.417
2014	MONDONVILLE	168	6	17	12.579	26.826
2014	MONDONVILLE	169	6	18	12.196	26.146
2014	MONDONVILLE	170	6	19	10.897	28.268
2014	MONDONVILLE	171	6	20	12.529	32.396
2014	MONDONVILLE	172	6	21	14.22	34.136
2014	MONDONVILLE	173	6	22	16.402	31.128
2014	MONDONVILLE	174	6	23	16.07	28.828
2014	MONDONVILLE	175	6	24	16.07	26.876
2014	MONDONVILLE	176	6	25	16.282	29.85
2014	MONDONVILLE	177	6	26	15.578	27.898
2014	MONDONVILLE	178	6	27	12.882	28.808
2014	MONDONVILLE	179	6	28	15.316	32.277
2014	MONDONVILLE	180	6	29	13.324	23.17
2014	MONDONVILLE	181	6	30	11.673	25.165
2014	MONDONVILLE	182	7	1	14.622	27.839
2014	MONDONVILLE	183	7	2	16.02	26.376
2014	MONDONVILLE	184	7	3	13.939	26.016
2014	MONDONVILLE	185	7	4	15.7	25.946
2014	MONDONVILLE	186	7	5	15.106	27.999
2014	MONDONVILLE	187	7	6	15.478	29.208
2014	MONDONVILLE	188	7	7	12.68	19.378
2014	MONDONVILLE	189	7	8	12.448	23.05
2014	MONDONVILLE	190	7	9	14.13	23.46
2014	MONDONVILLE	191	7	10	14.31	23.16
2014	MONDONVILLE	192	7	11	14.562	25.336
2014	MONDONVILLE	193	7	12	14.562	23.972
2014	MONDONVILLE	194	7	13	13.132	25.274
2014	MONDONVILLE	195	7	14	15.738	26.758
2014	MONDONVILLE	196	7	15	12.68	28.32
2014	MONDONVILLE	197	7	16	14.18	33.437
2014	MONDONVILLE	198	7	17	16.182	35.093
2014	MONDONVILLE	199	7	18	17.669	32.518
2014	MONDONVILLE	200	7	19	20.241	28.339
2014	MONDONVILLE	201	7	20	16.906	25.946
2014	MONDONVILLE	202	7	21	15.81	26.867
2014	MONDONVILLE	203	7	22	14.622	26.806
2014	MONDONVILLE	204	7	23	14.26	29.77
2014	MONDONVILLE	205	7	24	18.212	31.698
2014	MONDONVILLE	206	7	25	15.368	22.208
2014	MONDONVILLE	207	7	26	14.008	28.339
2014	MONDONVILLE	208	7	27	17.368	29.07
2014	MONDONVILLE	209	7	28	15.458	26.096
2014	MONDONVILLE	210	7	29	13.233	23.27
2014	MONDONVILLE	211	7	30	16.302	26.867
2014	MONDONVILLE	212	7	31	14.28	28.988
2014	MONDONVILLE	213	8	1	14.823	28.898
2014	MONDONVILLE	214	8	2	17.106	27.698
2014	MONDONVILLE	215	8	3	15.508	28.76
2014	MONDONVILLE	216	8	4	17.558	23.762
2014	MONDONVILLE	217	8	5	15.497	26.517
2014	MONDONVILLE	218	8	6	13.646	28.51
2014	MONDONVILLE	219	8	7	16.825	28.898
2014	MONDONVILLE	220	8	8	16.604	32.338
2014	MONDONVILLE	221	8	9	16.986	26.758
2014	MONDONVILLE	222	8	10	18.876	31.577
2014	MONDONVILLE	223	8	11	15.155	23.752
2014	MONDONVILLE	224	8	12	14.562	24.964
2014	MONDONVILLE	225	8	13	13.384	22.99
2014	MONDONVILLE	226	8	14	12.62	24.613
2014	MONDONVILLE	227	8	15	12.862	22.589
2014	MONDONVILLE	228	8	16	11.138	23.732
2014	MONDONVILLE	229	8	17	10.464	26.466
2014	MONDONVILLE	230	8	18	10.897	25.766
2014	MONDONVILLE	231	8	19	16.07	22.268
2014	MONDONVILLE	232	8	20	12.096	21.978
2014	MONDONVILLE	233	8	21	10.806	23.892
2014	MONDONVILLE	234	8	22	10.806	21.514
2014	MONDONVILLE	235	8	23	13.576	23.26
2014	MONDONVILLE	236	8	24	10.967	24.494
2014	MONDONVILLE	237	8	25	13.958	31.109
2014	MONDONVILLE	238	8	26	15.729	23.852
2014	MONDONVILLE	239	8	27	16.352	26.436
2014	MONDONVILLE	240	8	28	13.646	29.39
2014	MONDONVILLE	241	8	29	16.925	22.298
2014	MONDONVILLE	242	8	30	17.146	26.236
2014	MONDONVILLE	243	8	31	13.324	26.048
2014	MONDONVILLE	244	9	1	12.539	26.196
2014	MONDONVILLE	245	9	2	10.796	26.325
2014	MONDONVILLE	246	9	3	9.487	27.999
2014	MONDONVILLE	247	9	4	12.74	26.486
2014	MONDONVILLE	248	9	5	15.88	26.998
2014	MONDONVILLE	249	9	6	12.842	28.148
2014	MONDONVILLE	250	9	7	15.378	32.357
2014	MONDONVILLE	251	9	8	17.578	28.077
2014	MONDONVILLE	252	9	9	14.24	30.09
2014	MONDONVILLE	253	9	10	14.662	30.718
2014	MONDONVILLE	254	9	11	14.23	30.328
2014	MONDONVILLE	255	9	12	13.022	28.148
2014	MONDONVILLE	256	9	13	9.254	28.278
2014	MONDONVILLE	257	9	14	11.814	28.898
2014	MONDONVILLE	258	9	15	15.277	27.479
2014	MONDONVILLE	259	9	16	16.464	27.409
2014	MONDONVILLE	260	9	17	16.604	29.52
2014	MONDONVILLE	261	9	18	19.398	28.208
2014	MONDONVILLE	262	9	19	17.88	30.619
2014	MONDONVILLE	263	9	20	16.282	29.64
2014	MONDONVILLE	264	9	21	16.101	27.788
2014	MONDONVILLE	265	9	22	13.505	23.932
2014	MONDONVILLE	266	9	23	10.706	19.548
2014	MONDONVILLE	267	9	24	12.901	20.752
2014	MONDONVILLE	268	9	25	10.04	22.218
2014	MONDONVILLE	269	9	26	7.378	22.96
2014	MONDONVILLE	270	9	27	7.722	26.568
2014	MONDONVILLE	271	9	28	12.076	26.196
2014	MONDONVILLE	272	9	29	16.785	26.366
2014	MONDONVILLE	273	9	30	17.548	22.106
2014	MONDONVILLE	274	10	1	14.562	22.177
2014	RIVIERES	1	1	1	1.2	14.3
2014	RIVIERES	2	1	2	6.7	14.9
2014	RIVIERES	3	1	3	6.6	12.3
2014	RIVIERES	4	1	4	6.2	16.4
2014	RIVIERES	5	1	5	5.6	12
2014	RIVIERES	6	1	6	5	16.4
2014	RIVIERES	7	1	7	7	16.1
2014	RIVIERES	8	1	8	5.6	15.8
2014	RIVIERES	9	1	9	5.9	15.5
2014	RIVIERES	10	1	10	1.5	11.6
2014	RIVIERES	11	1	11	2.7	11.7
2014	RIVIERES	12	1	12	2.2	15.9
2014	RIVIERES	13	1	13	3.3	9.6
2014	RIVIERES	14	1	14	2.1	8.4
2014	RIVIERES	15	1	15	0.3	9.7
2014	RIVIERES	16	1	16	2.1	11
2014	RIVIERES	17	1	17	-0.7	17.1
2014	RIVIERES	18	1	18	-0.4	13.2
2014	RIVIERES	19	1	19	4.7	8.3
2014	RIVIERES	20	1	20	5.3	8.4
2014	RIVIERES	21	1	21	2.3	10.4
2014	RIVIERES	22	1	22	-1.6	6.8
2014	RIVIERES	23	1	23	5.5	9.5
2014	RIVIERES	24	1	24	6.5	11.4
2014	RIVIERES	25	1	25	9.8	12.5
2014	RIVIERES	26	1	26	9.6	12.7
2014	RIVIERES	27	1	27	5.4	8.9
2014	RIVIERES	28	1	28	3.8	11.6
2014	RIVIERES	29	1	29	5.2	12.5
2014	RIVIERES	30	1	30	5.1	8.1
2014	RIVIERES	31	1	31	2.9	9.6
2014	RIVIERES	32	2	1	2.8	7.9
2014	RIVIERES	33	2	2	3.6	7.6
2014	RIVIERES	34	2	3	-0.7	11.9
2014	RIVIERES	35	2	4	2	12.6
2014	RIVIERES	36	2	5	6.3	12.3
2014	RIVIERES	37	2	6	1.5	14.8
2014	RIVIERES	38	2	7	6.2	12.5
2014	RIVIERES	39	2	8	3.6	15
2014	RIVIERES	40	2	9	1.5	12.1
2014	RIVIERES	41	2	10	5.1	10.6
2014	RIVIERES	42	2	11	2.2	8.7
2014	RIVIERES	43	2	12	2.2	13.3
2014	RIVIERES	44	2	13	4.4	13.8
2014	RIVIERES	45	2	14	5.8	16.2
2014	RIVIERES	46	2	15	4.1	11.3
2014	RIVIERES	47	2	16	5.5	9.8
2014	RIVIERES	48	2	17	0.4	15.1
2014	RIVIERES	49	2	18	3.6	13.3
2014	RIVIERES	50	2	19	7	12.1
2014	RIVIERES	51	2	20	2.8	13.2
2014	RIVIERES	52	2	21	6.6	11.2
2014	RIVIERES	53	2	22	0.6	15.2
2014	RIVIERES	54	2	23	1.7	17
2014	RIVIERES	55	2	24	9.6	16.1
2014	RIVIERES	56	2	25	2	15.6
2014	RIVIERES	57	2	26	4.4	10.6
2014	RIVIERES	58	2	27	1.5	9.8
2014	RIVIERES	59	2	28	4.3	9.4
2014	RIVIERES	60	3	1	4	11.1
2014	RIVIERES	61	3	2	-1.3	12.9
2014	RIVIERES	62	3	3	6	10.4
2014	RIVIERES	63	3	4	3	12.9
2014	RIVIERES	64	3	5	5.5	14.7
2014	RIVIERES	65	3	6	-0.4	15.2
2014	RIVIERES	66	3	7	-0.8	17.5
2014	RIVIERES	67	3	8	-0.8	22.4
2014	RIVIERES	68	3	9	9.5	20.1
2014	RIVIERES	69	3	10	-0.7	19.7
2014	RIVIERES	70	3	11	2.1	16.7
2014	RIVIERES	71	3	12	2	18.1
2014	RIVIERES	72	3	13	1.2	20
2014	RIVIERES	73	3	14	1.1	20
2014	RIVIERES	74	3	15	3.1	14
2014	RIVIERES	75	3	16	7.6	16.7
2014	RIVIERES	76	3	17	2.3	24
2014	RIVIERES	77	3	18	4.1	12.4
2014	RIVIERES	78	3	19	9.1	17.5
2014	RIVIERES	79	3	20	2.6	20.8
2014	RIVIERES	80	3	21	3.6	18.7
2014	RIVIERES	81	3	22	7.8	11.2
2014	RIVIERES	82	3	23	4.2	10.2
2014	RIVIERES	83	3	24	4.3	12.9
2014	RIVIERES	84	3	25	7.1	10.8
2014	RIVIERES	85	3	26	5	11.7
2014	RIVIERES	86	3	27	1.8	13.2
2014	RIVIERES	87	3	28	0	17.5
2014	RIVIERES	88	3	29	11.2	16.5
2014	RIVIERES	89	3	30	12.6	16.5
2014	RIVIERES	90	3	31	7.4	18.8
2014	RIVIERES	91	4	1	5	19.4
2014	RIVIERES	92	4	2	12.4	16.3
2014	RIVIERES	93	4	3	11.7	17.1
2014	RIVIERES	94	4	4	9.7	16.1
2014	RIVIERES	95	4	5	3.7	19.2
2014	RIVIERES	96	4	6	9.3	22.5
2014	RIVIERES	97	4	7	6.5	28.1
2014	RIVIERES	98	4	8	12.2	18
2014	RIVIERES	99	4	9	3	22
2014	RIVIERES	100	4	10	3.7	25.8
2014	RIVIERES	101	4	11	7.1	23.4
2014	RIVIERES	102	4	12	11.9	19
2014	RIVIERES	103	4	13	9.7	21.1
2014	RIVIERES	104	4	14	4.4	24.2
2014	RIVIERES	105	4	15	4.8	23.2
2014	RIVIERES	106	4	16	2.3	26.1
2014	RIVIERES	107	4	17	3.7	23.9
2014	RIVIERES	108	4	18	4.7	20.8
2014	RIVIERES	109	4	19	10.1	18.4
2014	RIVIERES	110	4	20	9	11.2
2014	RIVIERES	111	4	21	9.6	20.6
2014	RIVIERES	112	4	22	11	17.8
2014	RIVIERES	113	4	23	7.9	23.2
2014	RIVIERES	114	4	24	8.1	22.6
2014	RIVIERES	115	4	25	9.9	16.5
2014	RIVIERES	116	4	26	6.1	18
2014	RIVIERES	117	4	27	8.6	15.9
2014	RIVIERES	118	4	28	9	14.5
2014	RIVIERES	119	4	29	6.5	18
2014	RIVIERES	120	4	30	11.3	18.6
2014	RIVIERES	121	5	1	9.3	17.2
2014	RIVIERES	122	5	2	10.3	16.1
2014	RIVIERES	123	5	3	12.2	17.2
2014	RIVIERES	124	5	4	3	18.9
2014	RIVIERES	125	5	5	4.1	24.5
2014	RIVIERES	126	5	6	7.9	22.3
2014	RIVIERES	127	5	7	12.7	20.5
2014	RIVIERES	128	5	8	8.3	21.5
2014	RIVIERES	129	5	9	9.7	21.1
2014	RIVIERES	130	5	10	10	23
2014	RIVIERES	131	5	11	12	19
2014	RIVIERES	132	5	12	7	18
2014	RIVIERES	133	5	13	6.5	17.3
2014	RIVIERES	134	5	14	6.9	19.2
2014	RIVIERES	135	5	15	3.6	21.3
2014	RIVIERES	136	5	16	5.3	21.7
2014	RIVIERES	137	5	17	6.4	22.5
2014	RIVIERES	138	5	18	6.2	25.2
2014	RIVIERES	139	5	19	12.8	22.7
2014	RIVIERES	140	5	20	15.6	22.4
2014	RIVIERES	141	5	21	15.9	21.4
2014	RIVIERES	142	5	22	10.7	26.8
2014	RIVIERES	143	5	23	8.7	23.5
2014	RIVIERES	144	5	24	6.2	21.5
2014	RIVIERES	145	5	25	10.3	23.7
2014	RIVIERES	146	5	26	12	15.3
2014	RIVIERES	147	5	27	9.9	19.6
2014	RIVIERES	148	5	28	7.3	21.9
2014	RIVIERES	149	5	29	11.9	20.1
2014	RIVIERES	150	5	30	9.6	19.8
2014	RIVIERES	151	5	31	12.9	21.1
2014	RIVIERES	152	6	1	14.2	23.4
2014	RIVIERES	153	6	2	12.6	22.5
2014	RIVIERES	154	6	3	13.1	22.5
2014	RIVIERES	155	6	4	12.3	18.6
2014	RIVIERES	156	6	5	6.6	27.9
2014	RIVIERES	157	6	6	13.5	26.3
2014	RIVIERES	158	6	7	16.7	30.8
2014	RIVIERES	159	6	8	12.6	32
2014	RIVIERES	160	6	9	15	33.1
2014	RIVIERES	161	6	10	14.8	26.9
2014	RIVIERES	162	6	11	16.7	30.2
2014	RIVIERES	163	6	12	16.6	31.8
2014	RIVIERES	164	6	13	17.9	31.6
2014	RIVIERES	165	6	14	17.7	27.4
2014	RIVIERES	166	6	15	14.2	23.9
2014	RIVIERES	167	6	16	14.8	26.1
2014	RIVIERES	168	6	17	12.6	26.1
2014	RIVIERES	169	6	18	11	26
2014	RIVIERES	170	6	19	10.5	28.8
2014	RIVIERES	171	6	20	12.1	32.5
2014	RIVIERES	172	6	21	13.2	34.6
2014	RIVIERES	173	6	22	15.3	32
2014	RIVIERES	174	6	23	18	29.1
2014	RIVIERES	175	6	24	17.4	25.8
2014	RIVIERES	176	6	25	16.3	28.2
2014	RIVIERES	177	6	26	16.4	26.8
2014	RIVIERES	178	6	27	13.2	29.4
2014	RIVIERES	179	6	28	16.4	33.3
2014	RIVIERES	180	6	29	15.1	22.5
2014	RIVIERES	181	6	30	11	25
2014	RIVIERES	182	7	1	13.6	28.7
2014	RIVIERES	183	7	2	17.2	27.1
2014	RIVIERES	184	7	3	13.2	25.4
2014	RIVIERES	185	7	4	15.9	25.1
2014	RIVIERES	186	7	5	13.8	29.1
2014	RIVIERES	187	7	6	15.5	29.9
2014	RIVIERES	188	7	7	14.3	20.9
2014	RIVIERES	189	7	8	13.6	22.8
2014	RIVIERES	190	7	9	14.9	22.1
2014	RIVIERES	191	7	10	15.3	21.6
2014	RIVIERES	192	7	11	16	24.3
2014	RIVIERES	193	7	12	13.8	24
2014	RIVIERES	194	7	13	15.7	24.6
2014	RIVIERES	195	7	14	16.1	25.2
2014	RIVIERES	196	7	15	12.2	29.4
2014	RIVIERES	197	7	16	13.7	33.4
2014	RIVIERES	198	7	17	14.8	34.7
2014	RIVIERES	199	7	18	16.1	33.7
2014	RIVIERES	200	7	19	19.8	28.6
2014	RIVIERES	201	7	20	18.5	25.2
2014	RIVIERES	202	7	21	16.9	25.9
2014	RIVIERES	203	7	22	16.5	26.7
2014	RIVIERES	204	7	23	14.6	30
2014	RIVIERES	205	7	24	17.2	31.5
2014	RIVIERES	206	7	25	18.3	23.5
2014	RIVIERES	207	7	26	15.2	28.2
2014	RIVIERES	208	7	27	15.9	28.6
2014	RIVIERES	209	7	28	15.1	25.4
2014	RIVIERES	210	7	29	13.2	22.9
2014	RIVIERES	211	7	30	17.4	26.2
2014	RIVIERES	212	7	31	13.2	28.9
2014	RIVIERES	213	8	1	13.6	29.2
2014	RIVIERES	214	8	2	17.9	27.9
2014	RIVIERES	215	8	3	15.2	28.6
2014	RIVIERES	216	8	4	17.8	24.6
2014	RIVIERES	217	8	5	15.5	27.1
2014	RIVIERES	218	8	6	12.4	27.7
2014	RIVIERES	219	8	7	16.2	28
2014	RIVIERES	220	8	8	16.2	32.4
2014	RIVIERES	221	8	9	17.9	28.6
2014	RIVIERES	222	8	10	17.9	31.6
2014	RIVIERES	223	8	11	18.3	23.8
2014	RIVIERES	224	8	12	13.2	24.9
2014	RIVIERES	225	8	13	16.2	22.5
2014	RIVIERES	226	8	14	12.3	23.6
2014	RIVIERES	227	8	15	11.9	22.2
2014	RIVIERES	228	8	16	10.3	23.6
2014	RIVIERES	229	8	17	10	26.3
2014	RIVIERES	230	8	18	10.4	27
2014	RIVIERES	231	8	19	17.1	23.4
2014	RIVIERES	232	8	20	11.1	21.6
2014	RIVIERES	233	8	21	9.1	24
2014	RIVIERES	234	8	22	11.2	22
2014	RIVIERES	235	8	23	14.6	22.8
2014	RIVIERES	236	8	24	11	25.6
2014	RIVIERES	237	8	25	14.4	30.9
2014	RIVIERES	238	8	26	13.2	25
2014	RIVIERES	239	8	27	18.3	26.3
2014	RIVIERES	240	8	28	13	31.8
2014	RIVIERES	241	8	29	17.7	22.5
2014	RIVIERES	242	8	30	15.2	27.2
2014	RIVIERES	243	8	31	12.2	26.1
2014	RIVIERES	244	9	1	13.2	26.4
2014	RIVIERES	245	9	2	9	27.6
2014	RIVIERES	246	9	3	8.7	29.4
2014	RIVIERES	247	9	4	8.3	28.8
2014	RIVIERES	248	9	5	15.8	26.9
2014	RIVIERES	249	9	6	12	30.1
2014	RIVIERES	250	9	7	14.4	33
2014	RIVIERES	251	9	8	17.9	25.8
2014	RIVIERES	252	9	9	14.3	29
2014	RIVIERES	253	9	10	14.8	30
2014	RIVIERES	254	9	11	13.5	29.5
2014	RIVIERES	255	9	12	10.1	27.5
2014	RIVIERES	256	9	13	7.4	28.2
2014	RIVIERES	257	9	14	9.7	28.8
2014	RIVIERES	258	9	15	13.8	27.6
2014	RIVIERES	259	9	16	12.3	27.2
2014	RIVIERES	260	9	17	15.4	28.3
2014	RIVIERES	261	9	18	17.8	28.4
2014	RIVIERES	262	9	19	17.3	30.8
2014	RIVIERES	263	9	20	14.8	30.9
2014	RIVIERES	264	9	21	15.7	27
2014	RIVIERES	265	9	22	13	25.5
2014	RIVIERES	266	9	23	9	21.9
2014	RIVIERES	267	9	24	12.6	21.6
2014	RIVIERES	268	9	25	9.8	21.9
2014	RIVIERES	269	9	26	6.2	23.5
2014	RIVIERES	270	9	27	6	26.8
2014	RIVIERES	271	9	28	9.5	26.3
2014	RIVIERES	272	9	29	16.3	25.7
2014	RIVIERES	273	9	30	17.8	24.4
2017	AUZEVILLE	1	1	1	0.4	2.7
2017	AUZEVILLE	2	1	2	0.6	3
2017	AUZEVILLE	3	1	3	0.7	3.5
2017	AUZEVILLE	4	1	4	-0.4	3.6
2017	AUZEVILLE	5	1	5	-1.7	5.1
2017	AUZEVILLE	6	1	6	-4.8	6
2017	AUZEVILLE	7	1	7	-6.2	6
2017	AUZEVILLE	8	1	8	-5	5.5
2017	AUZEVILLE	9	1	9	1.4	7.9
2017	AUZEVILLE	10	1	10	4.9	8.4
2017	AUZEVILLE	11	1	11	4.7	11.5
2017	AUZEVILLE	12	1	12	9.1	12.1
2017	AUZEVILLE	13	1	13	2.8	7.5
2017	AUZEVILLE	14	1	14	2.1	6.9
2017	AUZEVILLE	15	1	15	3.4	6.9
2017	AUZEVILLE	16	1	16	4.1	9.1
2017	AUZEVILLE	17	1	17	-1.4	2.8
2017	AUZEVILLE	18	1	18	-4.8	1.2
2017	AUZEVILLE	19	1	19	-7.3	2.2
2017	AUZEVILLE	20	1	20	-5.1	8.7
2017	AUZEVILLE	21	1	21	-3.3	10.8
2017	AUZEVILLE	22	1	22	-2.5	7
2017	AUZEVILLE	23	1	23	3.2	8.8
2017	AUZEVILLE	24	1	24	1.1	6.3
2017	AUZEVILLE	25	1	25	-1.8	2.4
2017	AUZEVILLE	26	1	26	-5.7	10
2017	AUZEVILLE	27	1	27	4.8	13.2
2017	AUZEVILLE	28	1	28	4.8	11.2
2017	AUZEVILLE	29	1	29	0.1	13.7
2017	AUZEVILLE	30	1	30	7	12.3
2017	AUZEVILLE	31	1	31	8	13.6
2017	AUZEVILLE	32	2	1	9	14.9
2017	AUZEVILLE	33	2	2	8.6	14.3
2017	AUZEVILLE	34	2	3	2.7	14
2017	AUZEVILLE	35	2	4	7	12.9
2017	AUZEVILLE	36	2	5	5.6	9.4
2017	AUZEVILLE	37	2	6	5.9	10.6
2017	AUZEVILLE	38	2	7	6.4	13.8
2017	AUZEVILLE	39	2	8	3.6	7.3
2017	AUZEVILLE	40	2	9	3.1	9.9
2017	AUZEVILLE	41	2	10	-1.3	12.4
2017	AUZEVILLE	42	2	11	0.1	13.1
2017	AUZEVILLE	43	2	12	9.6	12.9
2017	AUZEVILLE	44	2	13	12	13.5
2017	AUZEVILLE	45	2	14	10.2	15.4
2017	AUZEVILLE	46	2	15	9.9	17.5
2017	AUZEVILLE	47	2	16	6.3	17.3
2017	AUZEVILLE	48	2	17	3.9	17.4
2017	AUZEVILLE	49	2	18	0.7	16.4
2017	AUZEVILLE	50	2	19	0.4	14.8
2017	AUZEVILLE	51	2	20	4.9	11.6
2017	AUZEVILLE	52	2	21	2.8	15.5
2017	AUZEVILLE	53	2	22	5.7	18
2017	AUZEVILLE	54	2	23	0.9	17.9
2017	AUZEVILLE	55	2	24	8.2	11.6
2017	AUZEVILLE	56	2	25	0.3	13.6
2017	AUZEVILLE	57	2	26	-0.9	13.5
2017	AUZEVILLE	58	2	27	-0.4	16
2017	AUZEVILLE	59	2	28	7	14.9
2017	AUZEVILLE	60	3	1	2.8	16.9
2017	AUZEVILLE	61	3	2	5.5	18.4
2017	AUZEVILLE	62	3	3	9.6	15
2017	AUZEVILLE	63	3	4	4.5	11.2
2017	AUZEVILLE	64	3	5	3.3	14.9
2017	AUZEVILLE	65	3	6	8	16.1
2017	AUZEVILLE	66	3	7	7.5	11.7
2017	AUZEVILLE	67	3	8	7.1	14.8
2017	AUZEVILLE	68	3	9	4.8	16.5
2017	AUZEVILLE	69	3	10	2.4	20.8
2017	AUZEVILLE	70	3	11	2.6	22.2
2017	AUZEVILLE	71	3	12	10.5	14.1
2017	AUZEVILLE	72	3	13	9	14.1
2017	AUZEVILLE	73	3	14	6.9	16.1
2017	AUZEVILLE	74	3	15	4.3	17.2
2017	AUZEVILLE	75	3	16	2.2	21.7
2017	AUZEVILLE	76	3	17	4.4	20.9
2017	AUZEVILLE	77	3	18	9.7	13.2
2017	AUZEVILLE	78	3	19	3.6	17.4
2017	AUZEVILLE	79	3	20	8.1	14.6
2017	AUZEVILLE	80	3	21	9.1	13.3
2017	AUZEVILLE	81	3	22	3.6	15.9
2017	AUZEVILLE	82	3	23	5.4	12.1
2017	AUZEVILLE	83	3	24	3.1	11.2
2017	AUZEVILLE	84	3	25	4.8	16.4
2017	AUZEVILLE	85	3	26	4.5	19
2017	AUZEVILLE	86	3	27	9.6	16.9
2017	AUZEVILLE	87	3	28	8.6	20
2017	AUZEVILLE	88	3	29	4.4	21.7
2017	AUZEVILLE	89	3	30	4.6	22.9
2017	AUZEVILLE	90	3	31	11.2	19.6
2017	AUZEVILLE	91	4	1	8.7	14.1
2017	AUZEVILLE	92	4	2	8.7	15.7
2017	AUZEVILLE	93	4	3	8.6	18.9
2017	AUZEVILLE	94	4	4	11	19.4
2017	AUZEVILLE	95	4	5	9.8	17.5
2017	AUZEVILLE	96	4	6	6.9	18
2017	AUZEVILLE	97	4	7	3.3	19.7
2017	AUZEVILLE	98	4	8	4.4	24.7
2017	AUZEVILLE	99	4	9	10.3	23.1
2017	AUZEVILLE	100	4	10	6	25.6
2017	AUZEVILLE	101	4	11	11.6	19.5
2017	AUZEVILLE	102	4	12	4.8	22
2017	AUZEVILLE	103	4	13	5.5	23.1
2017	AUZEVILLE	104	4	14	9.2	20.2
2017	AUZEVILLE	105	4	15	11	14.6
2017	AUZEVILLE	106	4	16	9.6	17.3
2017	AUZEVILLE	107	4	17	4.4	20.7
2017	AUZEVILLE	108	4	18	8.5	18.3
2017	AUZEVILLE	109	4	19	2.3	16.7
2017	AUZEVILLE	110	4	20	0.4	17.4
2017	AUZEVILLE	111	4	21	-0.6	21.7
2017	AUZEVILLE	112	4	22	2.2	25.2
2017	AUZEVILLE	113	4	23	3.7	24.8
2017	AUZEVILLE	114	4	24	8.8	22.2
2017	AUZEVILLE	115	4	25	12.5	20.1
2017	AUZEVILLE	116	4	26	6.5	9.4
2017	AUZEVILLE	117	4	27	5	12.8
2017	AUZEVILLE	118	4	28	3.7	14.9
2017	AUZEVILLE	119	4	29	0.3	19.4
2017	AUZEVILLE	120	4	30	6.4	23.7
2017	AUZEVILLE	121	5	1	6	15.3
2017	AUZEVILLE	122	5	2	9.5	16.4
2017	AUZEVILLE	123	5	3	9.5	19.6
2017	AUZEVILLE	124	5	4	9.3	20.8
2017	AUZEVILLE	125	5	5	12.4	17.9
2017	AUZEVILLE	126	5	6	12	19.7
2017	AUZEVILLE	127	5	7	8.9	19.7
2017	AUZEVILLE	128	5	8	9.2	21
2017	AUZEVILLE	129	5	9	8.5	21.3
2017	AUZEVILLE	130	5	10	12.5	20
2017	AUZEVILLE	131	5	11	13.2	21.7
2017	AUZEVILLE	132	5	12	11.5	24.3
2017	AUZEVILLE	133	5	13	13.2	22.3
2017	AUZEVILLE	134	5	14	10.4	24.8
2017	AUZEVILLE	135	5	15	10.6	26.7
2017	AUZEVILLE	136	5	16	11.6	29.3
2017	AUZEVILLE	137	5	17	15.5	27
2017	AUZEVILLE	138	5	18	10.5	20.2
2017	AUZEVILLE	139	5	19	8.6	18.3
2017	AUZEVILLE	140	5	20	6.9	20.7
2017	AUZEVILLE	141	5	21	6.7	25.8
2017	AUZEVILLE	142	5	22	15.2	24.7
2017	AUZEVILLE	143	5	23	13.8	19.1
2017	AUZEVILLE	144	5	24	12.3	27.4
2017	AUZEVILLE	145	5	25	13.4	31
2017	AUZEVILLE	146	5	26	16.8	28.3
2017	AUZEVILLE	147	5	27	16.6	27.3
2017	AUZEVILLE	148	5	28	17.8	27.9
2017	AUZEVILLE	149	5	29	18.7	24.9
2017	AUZEVILLE	150	5	30	15.9	20.9
2017	AUZEVILLE	151	5	31	16.1	24.4
2017	AUZEVILLE	152	6	1	15.1	28.1
2017	AUZEVILLE	153	6	2	17.3	29.3
2017	AUZEVILLE	154	6	3	17.2	19.8
2017	AUZEVILLE	155	6	4	12.4	18.9
2017	AUZEVILLE	156	6	5	13.7	23.7
2017	AUZEVILLE	157	6	6	13.1	21.5
2017	AUZEVILLE	158	6	7	11	22.1
2017	AUZEVILLE	159	6	8	9.7	28.5
2017	AUZEVILLE	160	6	9	16.3	26
2017	AUZEVILLE	161	6	10	15.6	30.9
2017	AUZEVILLE	162	6	11	16.6	35.1
2017	AUZEVILLE	163	6	12	18.9	27
2017	AUZEVILLE	164	6	13	18.2	34.4
2017	AUZEVILLE	165	6	14	19.7	34
2017	AUZEVILLE	166	6	15	20.3	28.7
2017	AUZEVILLE	167	6	16	19.6	29.6
2017	AUZEVILLE	168	6	17	15.8	30.9
2017	AUZEVILLE	169	6	18	14.4	34.3
2017	AUZEVILLE	170	6	19	22	31.4
2017	AUZEVILLE	171	6	20	20.8	33.7
2017	AUZEVILLE	172	6	21	19.7	36.6
2017	AUZEVILLE	173	6	22	20.6	38.3
2017	AUZEVILLE	174	6	23	19.6	24.1
2017	AUZEVILLE	175	6	24	20.6	25.5
2017	AUZEVILLE	176	6	25	17.6	29.5
2017	AUZEVILLE	177	6	26	19	27.2
2017	AUZEVILLE	178	6	27	15.6	31.4
2017	AUZEVILLE	179	6	28	16.1	25.4
2017	AUZEVILLE	180	6	29	14.4	22
2017	AUZEVILLE	181	6	30	10.2	20.7
2017	AUZEVILLE	182	7	1	13	20.4
2017	AUZEVILLE	183	7	2	13.8	22.3
2017	AUZEVILLE	184	7	3	17.6	26.9
2017	AUZEVILLE	185	7	4	13	32.1
2017	AUZEVILLE	186	7	5	19.8	29.3
2017	AUZEVILLE	187	7	6	20	30.5
2017	AUZEVILLE	188	7	7	16.7	34.5
2017	AUZEVILLE	189	7	8	21.9	27.3
2017	AUZEVILLE	190	7	9	18.2	25.6
2017	AUZEVILLE	191	7	10	17.1	23.9
2017	AUZEVILLE	192	7	11	16.9	26.6
2017	AUZEVILLE	193	7	12	15.6	25.5
2017	AUZEVILLE	194	7	13	18.2	25.7
2017	AUZEVILLE	195	7	14	18.4	25.5
2017	AUZEVILLE	196	7	15	17	28.6
2017	AUZEVILLE	197	7	16	14	33.5
2017	AUZEVILLE	198	7	17	16	31.5
2017	AUZEVILLE	199	7	18	20.9	30.6
2017	AUZEVILLE	200	7	19	20.1	29.8
2017	AUZEVILLE	201	7	20	18.3	21.4
2017	AUZEVILLE	202	7	21	16.4	24.9
2017	AUZEVILLE	203	7	22	15.9	25.7
2017	AUZEVILLE	204	7	23	18.5	23.6
2017	AUZEVILLE	205	7	24	17.2	23.7
2017	AUZEVILLE	206	7	25	15.6	24.5
2017	AUZEVILLE	207	7	26	15.9	25
2017	AUZEVILLE	208	7	27	14.2	29.3
2017	AUZEVILLE	209	7	28	19.7	26.6
2017	AUZEVILLE	210	7	29	15.2	33.9
2017	AUZEVILLE	211	7	30	18.9	28.2
2017	AUZEVILLE	212	7	31	20.1	30.6
2017	AUZEVILLE	213	8	1	20.5	28.4
2017	AUZEVILLE	214	8	2	17.4	34.6
2017	AUZEVILLE	215	8	3	19.9	31.5
2017	AUZEVILLE	216	8	4	19.8	32
2017	AUZEVILLE	217	8	5	19.8	25.9
2017	AUZEVILLE	218	8	6	16.3	27.7
2017	AUZEVILLE	219	8	7	13.7	31.4
2017	AUZEVILLE	220	8	8	16.5	22
2017	AUZEVILLE	221	8	9	12.7	19.9
2017	AUZEVILLE	222	8	10	12.9	21.3
2017	AUZEVILLE	223	8	11	14	23.3
2017	AUZEVILLE	224	8	12	11.5	24.6
2017	AUZEVILLE	225	8	13	12.3	28.5
2017	AUZEVILLE	226	8	14	14.2	31.5
2017	AUZEVILLE	227	8	15	20.6	29.8
2017	AUZEVILLE	228	8	16	20.1	26.8
2017	AUZEVILLE	229	8	17	17	30.7
2017	AUZEVILLE	230	8	18	16.2	28.9
2017	AUZEVILLE	231	8	19	17.1	25.6
2017	AUZEVILLE	232	8	20	11.7	26.1
2017	AUZEVILLE	233	8	21	10.2	33.8
2017	AUZEVILLE	234	8	22	16	34
2017	AUZEVILLE	235	8	23	19	29.7
2017	AUZEVILLE	236	8	24	19	32.4
2017	AUZEVILLE	237	8	25	20.4	29.8
2017	AUZEVILLE	238	8	26	21.3	30.8
2017	AUZEVILLE	239	8	27	21.2	33.4
2017	AUZEVILLE	240	8	28	16.9	36.1
2017	AUZEVILLE	241	8	29	19.6	30.3
2017	AUZEVILLE	242	8	30	20.8	29.9
2017	AUZEVILLE	243	8	31	15.5	20.6
2017	AUZEVILLE	244	9	1	13	23.6
2017	AUZEVILLE	245	9	2	13.2	23.5
2017	AUZEVILLE	246	9	3	8.4	26
2017	AUZEVILLE	247	9	4	14.6	26.8
2017	AUZEVILLE	248	9	5	15.3	28.4
2017	AUZEVILLE	249	9	6	17.8	24.1
2017	AUZEVILLE	250	9	7	15.1	20.8
2017	AUZEVILLE	251	9	8	16.2	24
2017	AUZEVILLE	252	9	9	12.6	20.4
2017	AUZEVILLE	253	9	10	12.1	20.6
2017	AUZEVILLE	254	9	11	15.3	22.1
2017	AUZEVILLE	255	9	12	13.3	22.2
2017	AUZEVILLE	256	9	13	11.7	27.1
2017	AUZEVILLE	257	9	14	12.9	19.8
2017	AUZEVILLE	258	9	15	9.8	18.4
2017	AUZEVILLE	259	9	16	8.4	18.3
2017	AUZEVILLE	260	9	17	8.2	16.6
2017	AUZEVILLE	261	9	18	12.4	17.9
2017	AUZEVILLE	262	9	19	11	20.6
2017	AUZEVILLE	263	9	20	7.3	21.6
2017	AUZEVILLE	264	9	21	6.7	27.6
2017	AUZEVILLE	265	9	22	12.7	22.4
2017	AUZEVILLE	266	9	23	10.1	26.6
2017	AUZEVILLE	267	9	24	10.6	28.7
2017	AUZEVILLE	268	9	25	11.6	21
2017	AUZEVILLE	269	9	26	12.2	21.5
2017	AUZEVILLE	270	9	27	8	26.3
2017	AUZEVILLE	271	9	28	15.3	25.7
2017	AUZEVILLE	272	9	29	13	27
2017	AUZEVILLE	273	9	30	13.3	18.4
2017	AUZEVILLE	274	10	1	10.3	18.9
2017	AUZEVILLE	275	10	2	15.5	21.2
2017	AUZEVILLE	276	10	3	18.4	24
2017	AUZEVILLE	277	10	4	13.5	23.2
2017	AUZEVILLE	278	10	5	9.1	24.4
2017	AUZEVILLE	279	10	6	12.6	20
2017	AUZEVILLE	280	10	7	5.3	19.5
2017	AUZEVILLE	281	10	8	4	20.2
2017	AUZEVILLE	282	10	9	8.3	20.4
2017	AUZEVILLE	283	10	10	7.4	21.8
2017	AUZEVILLE	284	10	11	6.6	26.2
2017	AUZEVILLE	285	10	12	12.5	23
[truncated: 426 more rows]
